# Supplementary material for: Ubiquitination of Listeria Virulence Factor InlC Contributes to the Host Response to Infection
Source: mBio. 2019 Dec 17;10(6):e02778-19. doi: 10.1128/mBio.02778-19 (PMC6918085; doi:10.1128/mBio.02778-19)
Supplement: TABLE S1 [file mBio.02778-19-st001.xlsx]

## Sheet: Feuil1
Table S1. List of the proteins that were identified in the InlC pull down experiments. The FDR for protein identification was set at 1% on the PSM, peptide and protein level. Columns from left to right contain the Uniprot accession number of the MaxQuant majority protein, the gene name, the protein name and an indication whether the protein was identified in the InC-K224, InlC-Kall or InlC-WT sam…
Majority protein accession	Gene names	Protein names	Detected in InlC-K224	Detected in InlC-Kall	Detected in InlC-WT
Q04446	GBE1	1,4-alpha-glucan-branching enzyme	x	x	x
P61604	HSPE1	10 kDa heat shock protein, mitochondrial	x	x	x
Q15029	EFTUD2	116 kDa U5 small nuclear ribonucleoprotein component	x	x	x
CON__ENSEMBL:ENSBTAP00000014147	12 kDa	12 kDa protein	x	x	x
P31946	YWHAB	14-3-3 protein beta/alpha	x	x	x
P62258	YWHAE	14-3-3 protein epsilon	x	x	x
Q04917	YWHAH	14-3-3 protein eta	x	x	x
P61981	YWHAG	14-3-3 protein gamma	x	x	x
P31947	SFN	14-3-3 protein sigma	x	x	x
P27348	YWHAQ	14-3-3 protein theta	x	x	x
P63104	YWHAZ	14-3-3 protein zeta/delta	x	x	x
CON__ENSEMBL:ENSBTAP00000011227	15 kDa	15 kDa protein	/	/	x
Q8WTS1	ABHD5	1-acylglycerol-3-phosphate O-acyltransferase ABHD5	/	x	x
P09543	CNP	2,3-cyclic-nucleotide 3-phosphodiesterase	/	x	/
Q16698	DECR1	2,4-dienoyl-CoA reductase, mitochondrial	x	x	x
P00973	OAS1	2-5-oligoadenylate synthase 1	x	x	x
P62333	PSMC6	26S protease regulatory subunit 10B	x	x	x
P17980	PSMC3	26S protease regulatory subunit 6A	x	/	/
P43686	PSMC4	26S protease regulatory subunit 6B	x	x	x
P35998	PSMC2	26S protease regulatory subunit 7	x	x	x
P62195	PSMC5	26S protease regulatory subunit 8	/	/	x
Q99460	PSMD1	26S proteasome non-ATPase regulatory subunit 1	x	x	x
O00231	PSMD11	26S proteasome non-ATPase regulatory subunit 11	/	/	x
O00232	PSMD12	26S proteasome non-ATPase regulatory subunit 12	x	x	x
Q9UNM6	PSMD13	26S proteasome non-ATPase regulatory subunit 13	x	x	x
O00487	PSMD14	26S proteasome non-ATPase regulatory subunit 14	x	x	x
Q13200	PSMD2	26S proteasome non-ATPase regulatory subunit 2	x	x	x
O43242	PSMD3	26S proteasome non-ATPase regulatory subunit 3	x	x	x
Q16401	PSMD5	26S proteasome non-ATPase regulatory subunit 5	x	x	x
Q15008	PSMD6	26S proteasome non-ATPase regulatory subunit 6	/	x	x
Q9Y676	MRPS18B	28S ribosomal protein S18b, mitochondrial	/	x	/
P82650	MRPS22	28S ribosomal protein S22, mitochondrial	x	/	/
Q92552	MRPS27	28S ribosomal protein S27, mitochondrial	x	x	x
Q9Y2Q9	MRPS28	28S ribosomal protein S28, mitochondrial	/	x	/
P51398	DAP3	28S ribosomal protein S29, mitochondrial	x	x	x
P82930	MRPS34	28S ribosomal protein S34, mitochondrial	x	x	x
Q9Y2R9	MRPS7	28S ribosomal protein S7, mitochondrial	/	/	x
Q02218	OGDH	2-oxoglutarate dehydrogenase, mitochondrial	x	x	x
Q9P015	MRPL15	39S ribosomal protein L15, mitochondrial	/	/	x
Q9H0U6	MRPL18	39S ribosomal protein L18, mitochondrial	x	x	/
Q9NWU5	MRPL22	39S ribosomal protein L22, mitochondrial	/	x	x
Q96A35	MRPL24	39S ribosomal protein L24, mitochondrial	/	x	/
Q9P0M9	MRPL27	39S ribosomal protein L27, mitochondrial	x	x	x
Q9NYK5	MRPL39	39S ribosomal protein L39, mitochondrial	/	x	x
Q8N983	MRPL43	39S ribosomal protein L43, mitochondrial	x	x	x
Q9H9J2	MRPL44	39S ribosomal protein L44, mitochondrial	x	/	x
Q9BRJ2	MRPL45	39S ribosomal protein L45, mitochondrial	x	/	/
Q9HD33	MRPL47	39S ribosomal protein L47, mitochondrial	/	x	/
Q99714	HSD17B10	3-hydroxyacyl-CoA dehydrogenase type-2	x	x	x
P31937	HIBADH	3-hydroxyisobutyrate dehydrogenase, mitochondrial	x	x	x
Q6NVY1	HIBCH	3-hydroxyisobutyryl-CoA hydrolase, mitochondrial	/	x	x
P42765	ACAA2	3-ketoacyl-CoA thiolase, mitochondrial	x	x	x
P09110	ACAA1	3-ketoacyl-CoA thiolase, peroxisomal	/	x	x
P62280	RPS11	40S ribosomal protein S11	x	x	x
P25398	RPS12	40S ribosomal protein S12	x	x	x
P62277	RPS13	40S ribosomal protein S13	x	x	/
P62263	RPS14	40S ribosomal protein S14	x	x	x
P62244	RPS15A	40S ribosomal protein S15a	x	x	x
P62249	RPS16	40S ribosomal protein S16	x	x	x
P62269	RPS18	40S ribosomal protein S18	x	x	x
P39019	RPS19	40S ribosomal protein S19	x	x	x
P15880	RPS2	40S ribosomal protein S2	x	x	x
P60866	RPS20	40S ribosomal protein S20	x	x	x
P63220	RPS21	40S ribosomal protein S21	x	x	x
P62847	RPS24	40S ribosomal protein S24	x	x	x
P62851	RPS25	40S ribosomal protein S25	x	x	/
P42677	RPS27	40S ribosomal protein S27	x	/	x
P23396	RPS3	40S ribosomal protein S3	x	x	x
P61247	RPS3A	40S ribosomal protein S3a	x	x	x
P62701	RPS4X	40S ribosomal protein S4, X isoform	x	x	x
P46782	RPS5	40S ribosomal protein S5	x	x	x
P62753	RPS6	40S ribosomal protein S6	x	x	x
P62081	RPS7	40S ribosomal protein S7	x	x	x
P62241	RPS8	40S ribosomal protein S8	x	x	x
P46781	RPS9	40S ribosomal protein S9	x	x	x
P08865	RPSA	40S ribosomal protein SA	x	x	x
CON__ENSEMBL:ENSBTAP00000024462	47 kDa	47 kDa protein	x	x	x
P08195	SLC3A2	4F2 cell-surface antigen heavy chain	x	x	x
Q96IR7	HPDL	4-hydroxyphenylpyruvate dioxygenase-like protein	x	/	/
Q9H0D6	XRN2	5-3 exoribonuclease 2	x	x	x
Q9H6S1	AZI2	5-azacytidine-induced protein 2	/	/	/
P10809	HSPD1	60 kDa heat shock protein, mitochondrial	x	x	x
P05388	RPLP0	60S acidic ribosomal protein P0	x	x	x
P27635	RPL10	60S ribosomal protein L10	x	x	x
P62906	RPL10A	60S ribosomal protein L10a	x	x	x
P62913	RPL11	60S ribosomal protein L11	x	x	x
P30050	RPL12	60S ribosomal protein L12	x	x	x
P26373	RPL13	60S ribosomal protein L13	x	x	x
P40429	RPL13A	60S ribosomal protein L13a	x	x	x
P50914	RPL14	60S ribosomal protein L14	x	x	x
P61313	RPL15	60S ribosomal protein L15	x	x	x
P18621	RPL17	60S ribosomal protein L17	x	x	x
Q07020	RPL18	60S ribosomal protein L18	x	x	x
Q02543	RPL18A	60S ribosomal protein L18a	x	x	x
P84098	RPL19	60S ribosomal protein L19	x	x	x
P46778	RPL21	60S ribosomal protein L21	x	x	x
P35268	RPL22	60S ribosomal protein L22	x	x	x
P62829	RPL23	60S ribosomal protein L23	x	x	x
P62750	RPL23A	60S ribosomal protein L23a	x	x	x
P83731	RPL24	60S ribosomal protein L24	x	x	x
P61254	RPL26	60S ribosomal protein L26	x	x	x
P61353	RPL27	60S ribosomal protein L27	x	x	x
P46776	RPL27A	60S ribosomal protein L27a	x	x	x
P46779	RPL28	60S ribosomal protein L28	x	x	x
P47914	RPL29	60S ribosomal protein L29	x	x	x
P39023	RPL3	60S ribosomal protein L3	x	x	x
P62888	RPL30	60S ribosomal protein L30	/	x	/
P62899	RPL31	60S ribosomal protein L31	x	x	x
P49207	RPL34	60S ribosomal protein L34	x	x	x
P42766	RPL35	60S ribosomal protein L35	x	x	x
P18077	RPL35A	60S ribosomal protein L35a	x	x	x
Q9Y3U8	RPL36	60S ribosomal protein L36	x	x	x
P63173	RPL38	60S ribosomal protein L38	x	/	x
P36578	RPL4	60S ribosomal protein L4	x	x	x
P46777	RPL5	60S ribosomal protein L5	x	x	x
Q02878	RPL6	60S ribosomal protein L6	x	x	x
P18124	RPL7	60S ribosomal protein L7	x	x	x
P62424	RPL7A	60S ribosomal protein L7a	x	x	x
P62917	RPL8	60S ribosomal protein L8	x	x	x
P32969	RPL9	60S ribosomal protein L9	x	x	x
P52209	PGD	6-phosphogluconate dehydrogenase, decarboxylating	x	x	x
O95336	PGLS	6-phosphogluconolactonase	x	x	x
P11021	HSPA5	78 kDa glucose-regulated protein	x	x	x
Q9UBM7	DHCR7	7-dehydrocholesterol reductase	x	x	x
Q8TE59	ADAMTS19	A disintegrin and metalloproteinase with thrombospondin motifs 19	x	/	/
A1L0T0	ILVBL	Acetolactate synthase-like protein	/	x	/
Q9BWD1	ACAT2	Acetyl-CoA acetyltransferase, cytosolic	x	x	x
P24752	ACAT1	Acetyl-CoA acetyltransferase, mitochondrial	x	x	x
Q13085	ACACA	Acetyl-CoA carboxylase 1	x	x	x
P39687	ANP32A	Acidic leucine-rich nuclear phosphoprotein 32 family member A	x	/	x
Q99798	ACO2	Aconitate hydratase, mitochondrial	x	x	x
P60709	ACTB	Actin, cytoplasmic 1	x	x	x
P63261	ACTG1	Actin, cytoplasmic 2	x	x	x
P63267	ACTG2	Actin, gamma-enteric smooth muscle	x	x	x
Q9NQW6	ANLN	Actin-binding protein anillin	/	x	/
P61160	ACTR2	Actin-related protein 2	x	x	x
O15143	ARPC1B	Actin-related protein 2/3 complex subunit 1B	x	x	x
O15144	ARPC2	Actin-related protein 2/3 complex subunit 2	x	x	/
P59998	ARPC4	Actin-related protein 2/3 complex subunit 4	x	x	/
Q9C0K3	ACTR3C	Actin-related protein 3C	/	x	/
Q8N3C0	ASCC3	Activating signal cointegrator 1 complex subunit 3	/	x	x
O95433	AHSA1	Activator of 90 kDa heat shock protein ATPase homolog 1	/	x	x
Q12979	ABR	Active breakpoint cluster region-related protein	/	/	x
Q9H2P0	ADNP	Activity-dependent neuroprotector homeobox protein	x	x	x
P13798	APEH	Acylamino-acid-releasing enzyme	x	x	x
Q9H845	ACAD9	Acyl-CoA dehydrogenase family member 9, mitochondrial	/	/	x
Q9NPJ3	ACOT13	Acyl-coenzyme A thioesterase 13	x	x	x
O75608	LYPLA1	Acyl-protein thioesterase 1	/	x	/
O95372	LYPLA2	Acyl-protein thioesterase 2	/	x	x
Q6P587	FAHD1	Acylpyruvase FAHD1, mitochondrial	/	/	x
P07741	APRT	Adenine phosphoribosyltransferase	x	x	x
Q8TB61	SLC35B2	Adenosine 3-phospho 5-phosphosulfate transporter 1	/	/	x
P00813	ADA	Adenosine deaminase	/	/	/
P23526	AHCY	Adenosylhomocysteinase	x	x	x
Q5TCS8	AK9	Adenylate kinase 9	/	/	/
P00568	AK1	Adenylate kinase isoenzyme 1	x	x	x
P30566	ADSL	Adenylosuccinate lyase	/	x	x
P30520	ADSS	Adenylosuccinate synthetase isozyme 2	/	x	x
Q01518	CAP1	Adenylyl cyclase-associated protein 1	x	x	/
P05141	SLC25A5	ADP/ATP translocase 2	x	x	x
P12236	SLC25A6	ADP/ATP translocase 3	x	x	x
P84077	ARF1	ADP-ribosylation factor 1	x	x	/
P18085	ARF4	ADP-ribosylation factor 4	x	x	x
P36404	ARL2	ADP-ribosylation factor-like protein 2	x	x	x
Q9UKK9	NUDT5	ADP-sugar pyrophosphatase	x	x	x
Q96AP0	ACD	Adrenocortical dysplasia protein homolog	/	/	/
Q9Y4W6	AFG3L2	AFG3-like protein 2	x	x	x
O43488	AKR7A2	Aflatoxin B1 aldehyde reductase member 2	x	x	x
Q12802	AKAP13	A-kinase anchor protein 13	/	/	x
P49588	AARS	Alanine--tRNA ligase, cytoplasmic	x	x	x
Q5JTZ9	AARS2	Alanine--tRNA ligase, mitochondrial	/	/	x
P14550	AKR1A1	Alcohol dehydrogenase [NADP(+)]	x	/	x
Q04828	AKR1C1	Aldo-keto reductase family 1 member C1	x	x	x
P52895	AKR1C2	Aldo-keto reductase family 1 member C2	x	x	x
P42330	AKR1C3	Aldo-keto reductase family 1 member C3	/	x	/
P15121	AKR1B1	Aldose reductase	x	x	x
O00116	AGPS	Alkyldihydroxyacetonephosphate synthase, peroxisomal	x	x	x
CON__P12763	AHSG	Alpha-2-HS-glycoprotein	x	x	x
CON__ENSEMBL:ENSBTAP00000024146	A2M	Alpha-2-macroglobulin	x	x	x
A8K2U0	A2ML1	Alpha-2-macroglobulin-like protein 1	/	x	/
P12814	ACTN1	Alpha-actinin-1	x	x	x
O43707	ACTN4	Alpha-actinin-4	x	x	x
P04745	AMY1A	Alpha-amylase 1	x	x	/
P61163	ACTR1A	Alpha-centractin	/	x	x
P06733	ENO1	Alpha-enolase	x	x	x
CON__P02662	CSN1S1	Alpha-S1-casein	x	x	x
CON__P02663	CSN1S2	Alpha-S2-casein	x	x	x
P54920	NAPA	Alpha-soluble NSF attachment protein	x	x	x
P37840	SNCA	Alpha-synuclein	x	x	x
Q12904	AIMP1	Aminoacyl tRNA synthase complex-interacting multifunctional protein 1	x	x	x
Q13155	AIMP2	Aminoacyl tRNA synthase complex-interacting multifunctional protein 2	/	x	x
Q9H1A4	ANAPC1	Anaphase-promoting complex subunit 1	x	x	x
Q9Y679	AUP1	Ancient ubiquitous protein 1	x	x	x
Q8IWZ3	ANKHD1	Ankyrin repeat and KH domain-containing protein 1	/	x	x
Q9H8Y5	ANKZF1	Ankyrin repeat and zinc finger domain-containing protein 1	/	x	/
Q6UB99	ANKRD11	Ankyrin repeat domain-containing protein 11	/	/	/
P16157	ANK1	Ankyrin-1	x	x	x
P04083	ANXA1	Annexin A1	x	x	x
P07355	ANXA2	Annexin A2	x	x	x
P12429	ANXA3	Annexin A3	x	x	x
P09525	ANXA4	Annexin A4	x	x	x
P08758	ANXA5	Annexin A5	x	x	x
P08133	ANXA6	Annexin A6	/	/	x
P20073	ANXA7	Annexin A7	x	/	x
Q5VT79	ANXA8L2	Annexin A8-like protein 2	/	x	x
Q10567	AP1B1	AP-1 complex subunit beta-1	/	/	x
O43747	AP1G1	AP-1 complex subunit gamma-1	x	/	x
P61966	AP1S1	AP-1 complex subunit sigma-1A	/	x	/
P56377	AP1S2	AP-1 complex subunit sigma-2	/	x	/
O95782	AP2A1	AP-2 complex subunit alpha-1	x	/	x
P63010	AP2B1	AP-2 complex subunit beta	x	x	x
O00203	AP3B1	AP-3 complex subunit beta-1	/	x	x
O14617	AP3D1	AP-3 complex subunit delta-1	x	x	x
P02647	APOA1	Apolipoprotein A-I	x	x	/
O95831	AIFM1	Apoptosis-inducing factor 1, mitochondrial	x	x	x
O75342	ALOX12B	Arachidonate 12-lipoxygenase, 12R-type	x	x	x
Q5VTM2	AGAP9	Arf-GAP with GTPase, ANK repeat and PH domain-containing protein 9	/	/	x
P05089	ARG1	Arginase-1	x	x	x
P54136	RARS	Arginine--tRNA ligase, cytoplasmic	x	x	x
P08243	ASNS	Asparagine synthetase [glutamine-hydrolyzing]	x	x	x
O43776	NARS	Asparagine--tRNA ligase, cytoplasmic	x	x	x
P17174	GOT1	Aspartate aminotransferase, cytoplasmic	x	/	/
P00505	GOT2	Aspartate aminotransferase, mitochondrial	x	x	x
P14868	DARS	Aspartate--tRNA ligase, cytoplasmic	x	x	x
Q12797	ASPH	Aspartyl/asparaginyl beta-hydroxylase	x	x	x
Q9UBB4	ATXN10	Ataxin-10	x	x	x
Q99700	ATXN2	Ataxin-2	x	x	x
Q8WWM7	ATXN2L	Ataxin-2-like protein	x	x	x
P24539	ATP5F1	ATP synthase F(0) complex subunit B1, mitochondrial	x	x	x
P25705	ATP5A1	ATP synthase subunit alpha, mitochondrial	x	x	x
P06576	ATP5B	ATP synthase subunit beta, mitochondrial	x	x	x
P30049	ATP5D	ATP synthase subunit delta, mitochondrial	x	x	x
P56385	ATP5I	ATP synthase subunit e, mitochondrial	x	/	x
O75964	ATP5L	ATP synthase subunit g, mitochondrial	x	x	x
P36542	ATP5C1	ATP synthase subunit gamma, mitochondrial	x	x	x
P48047	ATP5O	ATP synthase subunit O, mitochondrial	x	x	x
O43681	ASNA1	ATPase ASNA1	/	x	x
Q8NBU5	ATAD1	ATPase family AAA domain-containing protein 1	/	x	/
Q9NVI7	ATAD3A	ATPase family AAA domain-containing protein 3A	x	x	x
Q5T9A4	ATAD3B	ATPase family AAA domain-containing protein 3B	x	x	x
Q9NP58	ABCB6	ATP-binding cassette sub-family B member 6, mitochondrial	/	x	/
P33897	ABCD1	ATP-binding cassette sub-family D member 1	x	/	x
P28288	ABCD3	ATP-binding cassette sub-family D member 3	x	/	x
P61221	ABCE1	ATP-binding cassette sub-family E member 1	x	x	x
Q8NE71	ABCF1	ATP-binding cassette sub-family F member 1	x	x	x
Q9UG63	ABCF2	ATP-binding cassette sub-family F member 2	x	x	x
Q9NUQ8	ABCF3	ATP-binding cassette sub-family F member 3	x	x	x
P53396	ACLY	ATP-citrate synthase	x	x	x
P17858	PFKL	ATP-dependent 6-phosphofructokinase, liver type	/	x	/
P08237	PFKM	ATP-dependent 6-phosphofructokinase, muscle type	x	x	x
Q01813	PFKP	ATP-dependent 6-phosphofructokinase, platelet type	x	x	x
O76031	CLPX	ATP-dependent Clp protease ATP-binding subunit clpX-like, mitochondrial	/	/	x
Q08211	DHX9	ATP-dependent RNA helicase A	x	x	x
Q92499	DDX1	ATP-dependent RNA helicase DDX1	x	x	x
Q9NVP1	DDX18	ATP-dependent RNA helicase DDX18	x	x	x
Q9GZR7	DDX24	ATP-dependent RNA helicase DDX24	x	x	x
O00148	DDX39A	ATP-dependent RNA helicase DDX39A	x	x	x
O00571	DDX3X	ATP-dependent RNA helicase DDX3X	x	x	x
Q86XP3	DDX42	ATP-dependent RNA helicase DDX42	x	/	x
Q8N8A6	DDX51	ATP-dependent RNA helicase DDX51	x	x	x
Q8TDD1	DDX54	ATP-dependent RNA helicase DDX54	x	x	x
Q9H2U1	DHX36	ATP-dependent RNA helicase DHX36	x	x	x
O15169	AXIN1	Axin-1	/	/	/
O95817	BAG3	BAG family molecular chaperone regulator 3	/	x	x
P02730	SLC4A1	Band 3 anion transport protein	x	x	x
O43491	EPB41L2	Band 4.1-like protein 2	x	x	x
Q7L1Q6	BZW1	Basic leucine zipper and W2 domain-containing protein 1	/	x	x
P51572	BCAP31	B-cell receptor-associated protein 31	x	x	x
Q13884	SNTB1	Beta-1-syntrophin	/	x	/
Q562R1	ACTBL2	Beta-actin-like protein 2	x	x	x
CON__P02666	CSN2	Beta-casein	x	x	x
Q8WYA6	CTNNBL1	Beta-catenin-like protein 1	/	/	x
CON__P02754	LGB	Beta-lactoglobulin	x	x	x
Q8N3L3	TXLNB	Beta-taxilin	x	/	/
O43252	PAPSS1	Bifunctional 3-phosphoadenosine 5-phosphosulfate synthase 1	/	/	x
O95340	PAPSS2	Bifunctional 3-phosphoadenosine 5-phosphosulfate synthase 2	x	/	/
Q3LXA3	DAK	Bifunctional ATP-dependent dihydroxyacetone kinase/FAD-AMP lyase (cyclizing)	/	/	x
Q13057	COASY	Bifunctional coenzyme A synthase	x	x	x
P07814	EPRS	Bifunctional glutamate/proline--tRNA ligase	x	x	x
P31939	ATIC	Bifunctional purine biosynthesis protein PURH	x	x	x
P53004	BLVRA	Biliverdin reductase A	x	/	/
Q13867	BLMH	Bleomycin hydrolase	x	x	/
Q96DR5	BPIFA2	BPI fold-containing family A member 2	x	/	/
Q8TDL5	BPIFB1	BPI fold-containing family B member 1	/	x	/
Q6PJG6	BRAT1	BRCA1-associated ATM activator 1	/	x	x
Q9Y6D5	ARFGEF2	Brefeldin A-inhibited guanine nucleotide-exchange protein 2	/	x	/
Q96CX2	KCTD12	BTB/POZ domain-containing protein KCTD12	x	x	x
P11586	MTHFD1	C-1-tetrahydrofolate synthase, cytoplasmic	x	x	x
P04003	C4BPA	C4b-binding protein alpha chain	x	x	x
P27708	CAD	CAD protein	x	x	x
P55290	CDH13	Cadherin-13	x	/	x
O75746	SLC25A12	Calcium-binding mitochondrial carrier protein Aralar1	x	/	x
Q9UJS0	SLC25A13	Calcium-binding mitochondrial carrier protein Aralar2	x	x	x
P27482	CALML3	Calmodulin-like protein 3	x	x	x
Q9NZT1	CALML5	Calmodulin-like protein 5	x	x	x
Q08AD1	CAMSAP2	Calmodulin-regulated spectrin-associated protein 2	/	/	x
P27824	CANX	Calnexin	x	x	x
P04632	CAPNS1	Calpain small subunit 1	/	/	x
P07384	CAPN1	Calpain-1 catalytic subunit	x	x	x
P17655	CAPN2	Calpain-2 catalytic subunit	x	x	x
Q08499	PDE4D	cAMP-specific 3,5-cyclic phosphodiesterase 4D	/	/	x
Q14444	CAPRIN1	Caprin-1	/	x	x
Q8IV04	TBC1D10C	Carabin	x	x	x
P31327	CPS1	Carbamoyl-phosphate synthase [ammonia], mitochondrial	x	x	x
P23280	CA6	Carbonic anhydrase 6	x	x	/
P16152	CBR1	Carbonyl reductase [NADPH] 1	x	x	x
Q9UI42	CPA4	Carboxypeptidase A4	x	x	/
P50416	CPT1A	Carnitine O-palmitoyltransferase 1, liver isoform	x	x	x
P48729	CSNK1A1	Casein kinase I isoform alpha	x	x	x
P31944	CASP14	Caspase-14	x	x	x
P04040	CAT	Catalase	x	x	x
P35221	CTNNA1	Catenin alpha-1	x	/	/
P35222	CTNNB1	Catenin beta-1	x	x	x
O60716	CTNND1	Catenin delta-1	x	x	x
P07339	CTSD	Cathepsin D	x	x	x
Q03701	CEBPZ	CCAAT/enhancer-binding protein zeta	/	/	x
A5YKK6	CNOT1	CCR4-NOT transcription complex subunit 1	/	x	x
Q9UIV1	CNOT7	CCR4-NOT transcription complex subunit 7	/	x	/
P16070	CD44	CD44 antigen	/	x	x
Q96SN8	CDK5RAP2	CDK5 regulatory subunit-associated protein 2	/	x	/
Q8N163	CCAR2	Cell cycle and apoptosis regulator protein 2	x	x	x
P60953	CDC42	Cell division control protein 42 homolog	/	/	x
Q99459	CDC5L	Cell division cycle 5-like protein	x	x	x
Q8IX12	CCAR1	Cell division cycle and apoptosis regulator protein 1	x	x	x
Q9NX58	LYAR	Cell growth-regulating nucleolar protein	x	x	x
P29373	CRABP2	Cellular retinoic acid-binding protein 2	x	x	/
Q8N137	CNTROB	Centrobin	x	x	x
O94986	CEP152	Centrosomal protein of 152 kDa	x	x	x
O15078	CEP290	Centrosomal protein of 290 kDa	/	/	/
Q5SZL2	CEP85L	Centrosomal protein of 85 kDa-like	/	/	x
Q14432	PDE3A	cGMP-inhibited 3,5-cyclic phosphodiesterase A	x	x	x
Q9UQN3	CHMP2B	Charged multivesicular body protein 2b	x	x	x
Q9H444	CHMP4B	Charged multivesicular body protein 4b	x	/	/
Q96S66	CLCC1	Chloride channel CLIC-like protein 1	x	x	x
O00299	CLIC1	Chloride intracellular channel protein 1	x	x	x
Q9Y696	CLIC4	Chloride intracellular channel protein 4	x	x	x
Q9Y3Y2	CHTOP	Chromatin target of PRMT1 protein	x	x	x
Q13185	CBX3	Chromobox protein homolog 3	/	x	x
P45973	CBX5	Chromobox protein homolog 5	/	/	x
Q14839	CHD4	Chromodomain-helicase-DNA-binding protein 4	x	x	x
Q9Y6A4	CFAP20	Cilia- and flagella-associated protein 20	/	/	/
Q4G0U5	CFAP221	Cilia- and flagella-associated protein 221	x	x	/
O75390	CS	Citrate synthase, mitochondrial	/	/	x
Q9UQF2	MAPK8IP1	C-Jun-amino-terminal kinase-interacting protein 1	x	/	/
O60271	SPAG9	C-Jun-amino-terminal kinase-interacting protein 4	x	x	x
Q00610	CLTC	Clathrin heavy chain 1	x	x	x
Q10570	CPSF1	Cleavage and polyadenylation specificity factor subunit 1	/	x	x
Q9UKF6	CPSF3	Cleavage and polyadenylation specificity factor subunit 3	/	x	x
O95639	CPSF4	Cleavage and polyadenylation specificity factor subunit 4	x	x	x
Q12996	CSTF3	Cleavage stimulation factor subunit 3	/	x	/
Q96KA5	CLPTM1L	Cleft lip and palate transmembrane protein 1-like protein	/	x	x
Q7Z460	CLASP1	CLIP-associating protein 1	/	x	x
O75153	CLUH	Clustered mitochondria protein homolog	x	x	x
P10909	CLU	Clusterin	x	x	x
P53621	COPA	Coatomer subunit alpha	x	x	x
P35606	COPB2	Coatomer subunit beta	x	x	x
P53618	COPB1	Coatomer subunit beta	x	x	x
P48444	ARCN1	Coatomer subunit delta	x	x	x
O14579	COPE	Coatomer subunit epsilon	x	x	x
Q9Y678	COPG1	Coatomer subunit gamma-1	x	x	x
Q9UBF2	COPG2	Coatomer subunit gamma-2	/	x	x
P61923	COPZ1	Coatomer subunit zeta-1	x	x	x
P23528	CFL1	Cofilin-1	x	x	x
Q9Y281	CFL2	Cofilin-2	x	x	x
Q96A33	CCDC47	Coiled-coil domain-containing protein 47	/	/	x
Q96ER9	CCDC51	Coiled-coil domain-containing protein 51	x	x	x
O75534	CSDE1	Cold shock domain-containing protein E1	/	x	x
P02461	COL3A1	Collagen alpha-1(III) chain	x	x	x
CON__P04258	COL3A1	Collagen alpha-1(III) chain	x	/	/
P02462	COL4A1	Collagen alpha-1(IV) chain	/	/	x
Q9UMD9	COL17A1	Collagen alpha-1(XVII) chain	x	x	x
P08123	COL1A2	Collagen alpha-2(I) chain	x	/	/
P01024	C3	Complement C3	/	x	/
CON__Q2UVX4	C3	Complement C3	/	x	x
CON__P01030	C4	Complement C4	x	/	x
P0C0L4	C4A	Complement C4-A	x	x	x
Q07021	C1QBP	Complement component 1 Q subcomponent-binding protein, mitochondrial	x	x	x
Q15021	NCAPD2	Condensin complex subunit 1	/	x	x
Q9NZB2	FAM120A	Constitutive coactivator of PPAR-gamma-like protein 1	x	x	x
P78357	CNTNAP1	Contactin-associated protein 1	/	x	/
Q9UNS2	COPS3	COP9 signalosome complex subunit 3	x	x	x
Q99829	CPNE1	Copine-1	x	x	x
Q8IYJ1	CPNE9	Copine-9	/	x	x
O75367	H2AFY	Core histone macro-H2A.1	x	x	/
Q15517	CDSN	Corneodesmosin	x	x	x
Q9UBG3	CRNN	Cornulin	x	x	/
P31146	CORO1A	Coronin-1A	x	x	/
Q9ULV4	CORO1C	Coronin-1C	/	/	x
P12277	CKB	Creatine kinase B-type	x	x	x
P12532	CKMT1A	Creatine kinase U-type, mitochondrial	/	x	/
P17812	CTPS1	CTP synthase 1	x	x	x
Q13616	CUL1	Cullin-1	/	x	x
Q13618	CUL3	Cullin-3	x	x	x
Q13619	CUL4A	Cullin-4A	x	x	x
Q13620	CUL4B	Cullin-4B	/	/	x
Q86VP6	CAND1	Cullin-associated NEDD8-dissociated protein 1	x	x	x
P06493	CDK1	Cyclin-dependent kinase 1	x	x	x
Q9UQ88	CDK11A	Cyclin-dependent kinase 11A	/	/	x
P24941	CDK2	Cyclin-dependent kinase 2	x	x	x
P50750	CDK9	Cyclin-dependent kinase 9	x	x	x
O75909	CCNK	Cyclin-K	x	x	x
P32929	CTH	Cystathionine gamma-lyase	/	/	x
P01040	CSTA	Cystatin-A	x	x	x
P04080	CSTB	Cystatin-B	x	x	/
Q15828	CST6	Cystatin-M	x	x	/
P01037	CST1	Cystatin-SN	/	x	/
P21291	CSRP1	Cysteine and glycine-rich protein 1	x	x	x
Q16527	CSRP2	Cysteine and glycine-rich protein 2	/	x	x
Q9UHD1	CHORDC1	Cysteine and histidine-rich domain-containing protein 1	x	x	/
Q6ZMK1	CYHR1	Cysteine and histidine-rich protein 1	x	/	/
P52943	CRIP2	Cysteine-rich protein 2	/	/	x
P49589	CARS	Cysteine--tRNA ligase, cytoplasmic	x	x	x
P31930	UQCRC1	Cytochrome b-c1 complex subunit 1, mitochondrial	x	x	x
P22695	UQCRC2	Cytochrome b-c1 complex subunit 2, mitochondrial	x	x	x
P00001	CYCS	Cytochrome c	x	x	x
P00002	CYCS	Cytochrome c	x	x	x
P00403	MT-CO2	Cytochrome c oxidase subunit 2	x	x	x
P10606	COX5B	Cytochrome c oxidase subunit 5B, mitochondrial	x	/	/
P51589	CYP2J2	Cytochrome P450 2J2	x	/	/
Q9NSE2	CISH	Cytokine-inducible SH2-containing protein	/	/	/
P21399	ACO1	Cytoplasmic aconitate hydratase	x	x	x
Q14204	DYNC1H1	Cytoplasmic dynein 1 heavy chain 1	x	x	x
Q13409	DYNC1I2	Cytoplasmic dynein 1 intermediate chain 2	x	x	x
Q7L576	CYFIP1	Cytoplasmic FMR1-interacting protein 1	x	x	x
Q9UKF7	PITPNC1	Cytoplasmic phosphatidylinositol transfer protein 1	x	/	/
Q8WWK9	CKAP2	Cytoskeleton-associated protein 2	/	x	x
Q07065	CKAP4	Cytoskeleton-associated protein 4	x	x	x
Q14008	CKAP5	Cytoskeleton-associated protein 5	/	x	x
O00154	ACOT7	Cytosolic acyl coenzyme A thioester hydrolase	x	x	x
P53384	NUBP1	Cytosolic Fe-S cluster assembly factor NUBP1	/	x	/
P47712	PLA2G4A	Cytosolic phospholipase A2	x	x	/
O43175	PHGDH	D-3-phosphoglycerate dehydrogenase	x	x	x
Q5BKZ1	ZNF326	DBIRD complex subunit ZNF326	x	x	x
Q6PKH6	DHRS4L2	Dehydrogenase/reductase SDR family member 4-like 2	/	/	x
Q6IAN0	DHRS7B	Dehydrogenase/reductase SDR family member 7B	/	x	x
Q9UGM3	DMBT1	Deleted in malignant brain tumors 1 protein	x	x	x
P54886	ALDH18A1	Delta-1-pyrroline-5-carboxylate synthase	x	x	x
Q9Y315	DERA	Deoxyribose-phosphate aldolase	x	x	x
P33316	DUT	Deoxyuridine 5-triphosphate nucleotidohydrolase, mitochondrial	x	x	x
P81605	DCD	Dermcidin	x	x	x
Q08554	DSC1	Desmocollin-1	x	x	x
Q14574	DSC3	Desmocollin-3	x	x	x
Q02413	DSG1	Desmoglein-1	x	x	x
Q14126	DSG2	Desmoglein-2	x	x	x
P15924	DSP	Desmoplakin	x	x	x
P60981	DSTN	Destrin	x	x	x
Q9Y295	DRG1	Developmentally-regulated GTP-binding protein 1	x	x	x
P09622	DLD	Dihydrolipoyl dehydrogenase, mitochondrial	/	/	x
Q14117	DPYS	Dihydropyrimidinase	/	/	x
Q16555	DPYSL2	Dihydropyrimidinase-related protein 2	x	x	x
Q14195	DPYSL3	Dihydropyrimidinase-related protein 3	x	x	x
Q9NY33	DPP3	Dipeptidyl peptidase 3	/	x	/
Q86TI2	DPP9	Dipeptidyl peptidase 9	/	/	x
Q155Q3	DIXDC1	Dixin	x	x	/
P26358	DNMT1	DNA (cytosine-5)-methyltransferase 1	x	x	x
Q16531	DDB1	DNA damage-binding protein 1	/	x	x
P18858	LIG1	DNA ligase 1	/	/	x
P40692	MLH1	DNA mismatch repair protein Mlh1	x	/	x
P43246	MSH2	DNA mismatch repair protein Msh2	x	x	x
P20585	MSH3	DNA mismatch repair protein Msh3	/	/	x
P52701	MSH6	DNA mismatch repair protein Msh6	x	x	x
P09884	POLA1	DNA polymerase alpha catalytic subunit	/	x	x
P28340	POLD1	DNA polymerase delta catalytic subunit	/	x	x
Q07864	POLE	DNA polymerase epsilon catalytic subunit A	/	/	x
Q92878	RAD50	DNA repair protein RAD50	x	x	x
Q9H211	CDT1	DNA replication factor Cdt1	x	x	x
P49736	MCM2	DNA replication licensing factor MCM2	x	x	x
P25205	MCM3	DNA replication licensing factor MCM3	x	x	x
P33991	MCM4	DNA replication licensing factor MCM4	x	x	x
P33992	MCM5	DNA replication licensing factor MCM5	x	x	x
Q14566	MCM6	DNA replication licensing factor MCM6	x	x	x
P33993	MCM7	DNA replication licensing factor MCM7	x	x	x
P11387	TOP1	DNA topoisomerase 1	x	x	x
P11388	TOP2A	DNA topoisomerase 2-alpha	/	x	x
P27695	APEX1	DNA-(apurinic or apyrimidinic site) lyase	x	x	x
P29372	MPG	DNA-3-methyladenine glycosylase	x	x	x
P78527	PRKDC	DNA-dependent protein kinase catalytic subunit	x	x	x
O95602	POLR1A	DNA-directed RNA polymerase I subunit RPA1	/	x	/
P30876	POLR2B	DNA-directed RNA polymerase II subunit RPB2	/	x	x
O00411	POLRMT	DNA-directed RNA polymerase, mitochondrial	/	/	x
O15160	POLR1C	DNA-directed RNA polymerases I and III subunit RPAC1	x	x	x
P52434	POLR2H	DNA-directed RNA polymerases I, II, and III subunit RPABC3	x	x	x
P31689	DNAJA1	DnaJ homolog subfamily A member 1	/	/	x
Q96EY1	DNAJA3	DnaJ homolog subfamily A member 3, mitochondrial	x	/	/
P25685	DNAJB1	DnaJ homolog subfamily B member 1	x	x	x
Q9UBS4	DNAJB11	DnaJ homolog subfamily B member 11	x	x	x
Q9UDY4	DNAJB4	DnaJ homolog subfamily B member 4	x	x	x
Q8IXB1	DNAJC10	DnaJ homolog subfamily C member 10	/	x	/
O60762	DPM1	Dolichol-phosphate mannosyltransferase subunit 1	/	x	x
P39656	DDOST	Dolichyl-diphosphooligosaccharide--protein glycosyltransferase 48 kDa subunit	/	/	x
P04843	RPN1	Dolichyl-diphosphooligosaccharide--protein glycosyltransferase subunit 1	x	x	x
P04844	RPN2	Dolichyl-diphosphooligosaccharide--protein glycosyltransferase subunit 2	x	x	x
Q9Y673	ALG5	Dolichyl-phosphate beta-glucosyltransferase	x	x	x
O60216	RAD21	Double-strand-break repair protein rad21 homolog	x	x	x
P55265	ADAR	Double-stranded RNA-specific adenosine deaminase	x	x	x
P59020	DSCR9	Down syndrome critical region protein 9	x	x	/
Q9UJU6	DBNL	Drebrin-like protein	x	x	x
P46734	MAP2K3	Dual specificity mitogen-activated protein kinase kinase 3	x	x	x
Q14203	DCTN1	Dynactin subunit 1	x	x	x
O00429	DNM1L	Dynamin-1-like protein	x	x	x
P50570	DNM2	Dynamin-2	/	x	/
Q86Y56	DNAAF5	Dynein assembly factor 5, axonemal	/	x	/
Q9P225	DNAH2	Dynein heavy chain 2, axonemal	x	x	x
Q8TD57	DNAH3	Dynein heavy chain 3, axonemal	/	x	/
Q9NP97	DYNLRB1	Dynein light chain roadblock-type 1	x	/	x
Q03001	DST	Dystonin	x	x	x
P11532	DMD	Dystrophin	x	x	x
Q9C0C9	UBE2O	E2/E3 hybrid ubiquitin-protein ligase UBE2O	/	x	/
P49792	RANBP2	E3 SUMO-protein ligase RanBP2	x	x	x
Q9Y4X5	ARIH1	E3 ubiquitin-protein ligase ARIH1	/	/	x
Q5VTR2	RNF20	E3 ubiquitin-protein ligase BRE1A	/	/	x
O75150	RNF40	E3 ubiquitin-protein ligase BRE1B	/	x	x
Q9UNE7	STUB1	E3 ubiquitin-protein ligase CHIP	x	x	x
Q9ULT8	HECTD1	E3 ubiquitin-protein ligase HECTD1	/	x	x
Q7Z6Z7	HUWE1	E3 ubiquitin-protein ligase HUWE1	x	x	x
Q96J02	ITCH	E3 ubiquitin-protein ligase Itchy homolog	x	x	x
P46934	NEDD4	E3 ubiquitin-protein ligase NEDD4	/	/	x
Q96PU5	NEDD4L	E3 ubiquitin-protein ligase NEDD4-like	x	x	x
P62877	RBX1	E3 ubiquitin-protein ligase RBX1	x	x	x
Q8WZ73	RFFL	E3 ubiquitin-protein ligase rififylin	/	/	/
Q96K19	RNF170	E3 ubiquitin-protein ligase RNF170	/	x	x
Q63HN8	RNF213	E3 ubiquitin-protein ligase RNF213	/	x	/
Q99942	RNF5	E3 ubiquitin-protein ligase RNF5	x	x	x
P19474	TRIM21	E3 ubiquitin-protein ligase TRIM21	x	x	x
Q8WV44	TRIM41	E3 ubiquitin-protein ligase TRIM41	/	x	/
Q14669	TRIP12	E3 ubiquitin-protein ligase TRIP12	/	x	x
Q8IWV7	UBR1	E3 ubiquitin-protein ligase UBR1	x	/	/
Q8IWV8	UBR2	E3 ubiquitin-protein ligase UBR2	/	x	x
Q5T4S7	UBR4	E3 ubiquitin-protein ligase UBR4	/	x	x
Q96JP5	ZFP91	E3 ubiquitin-protein ligase ZFP91	/	x	/
O94874	UFL1	E3 UFM1-protein ligase 1	x	x	/
Q15075	EEA1	Early endosome antigen 1	/	x	/
Q9NZN4	EHD2	EH domain-containing protein 2	/	x	x
Q9H223	EHD4	EH domain-containing protein 4	/	/	x
Q15717	ELAVL1	ELAV-like protein 1	x	x	x
P13804	ETFA	Electron transfer flavoprotein subunit alpha, mitochondrial	x	x	x
P38117	ETFB	Electron transfer flavoprotein subunit beta	x	x	x
Q8IZ81	ELMOD2	ELMO domain-containing protein 2	x	x	/
P24534	EEF1B2	Elongation factor 1-beta	x	x	x
P29692	EEF1D	Elongation factor 1-delta	x	x	x
P26641	EEF1G	Elongation factor 1-gamma	x	x	x
P13639	EEF2	Elongation factor 2	x	x	x
Q96RP9	GFM1	Elongation factor G, mitochondrial	/	x	x
P43897	TSFM	Elongation factor Ts, mitochondrial	x	x	/
P49411	TUFM	Elongation factor Tu, mitochondrial	x	x	x
Q9BW60	ELOVL1	Elongation of very long chain fatty acids protein 1	x	x	x
O95163	IKBKAP	Elongator complex protein 1	x	x	x
Q6IA86	ELP2	Elongator complex protein 2	/	/	/
P50402	EMD	Emerin	x	x	x
Q9NZ08	ERAP1	Endoplasmic reticulum aminopeptidase 1	/	/	x
Q9UKM7	MAN1B1	Endoplasmic reticulum mannosyl-oligosaccharide 1,2-alpha-mannosidase	/	x	/
P14625	HSP90B1	Endoplasmin	x	x	x
Q6P2E9	EDC4	Enhancer of mRNA-decapping protein 4	/	/	x
P84090	ERH	Enhancer of rudimentary homolog	x	/	x
P30084	ECHS1	Enoyl-CoA hydratase, mitochondrial	x	x	x
Q14244	MAP7	Ensconsin	/	x	x
P29317	EPHA2	Ephrin type-A receptor 2	x	x	x
P00533	EGFR	Epidermal growth factor receptor	x	x	x
Q12929	EPS8	Epidermal growth factor receptor kinase substrate 8	x	x	x
Q9H6S3	EPS8L2	Epidermal growth factor receptor kinase substrate 8-like protein 2	/	x	/
P58107	EPPK1	Epiplakin	x	x	x
Q8N766	EMC1	ER membrane protein complex subunit 1	x	x	x
Q15006	EMC2	ER membrane protein complex subunit 2	x	x	x
Q5J8M3	EMC4	ER membrane protein complex subunit 4	x	x	x
O75477	ERLIN1	Erlin-1	x	x	x
O94905	ERLIN2	Erlin-2	x	x	x
Q96HE7	ERO1L	ERO1-like protein alpha	/	x	/
P27105	STOM	Erythrocyte band 7 integral membrane protein	x	x	x
Q8NBQ5	HSD17B11	Estradiol 17-beta-dehydrogenase 11	x	/	/
Q9NTX5	ECHDC1	Ethylmalonyl-CoA decarboxylase	/	x	x
P60842	EIF4A1	Eukaryotic initiation factor 4A-I	x	x	x
P38919	EIF4A3	Eukaryotic initiation factor 4A-III	x	x	x
P15170	GSPT1	Eukaryotic peptide chain release factor GTP-binding subunit ERF3A	x	x	x
P62495	ETF1	Eukaryotic peptide chain release factor subunit 1	/	x	x
O43324	EEF1E1	Eukaryotic translation elongation factor 1 epsilon-1	/	x	/
P05198	EIF2S1	Eukaryotic translation initiation factor 2 subunit 1	x	x	x
Q9BY44	EIF2A	Eukaryotic translation initiation factor 2A	x	x	x
P41214	EIF2D	Eukaryotic translation initiation factor 2D	x	x	x
Q14152	EIF3A	Eukaryotic translation initiation factor 3 subunit A	x	x	x
P55884	EIF3B	Eukaryotic translation initiation factor 3 subunit B	x	x	x
Q99613	EIF3C	Eukaryotic translation initiation factor 3 subunit C	x	x	x
O15371	EIF3D	Eukaryotic translation initiation factor 3 subunit D	x	x	x
O00303	EIF3F	Eukaryotic translation initiation factor 3 subunit F	x	x	x
O75821	EIF3G	Eukaryotic translation initiation factor 3 subunit G	/	/	x
O15372	EIF3H	Eukaryotic translation initiation factor 3 subunit H	x	x	x
Q13347	EIF3I	Eukaryotic translation initiation factor 3 subunit I	x	x	x
O75822	EIF3J	Eukaryotic translation initiation factor 3 subunit J	x	x	x
Q9Y262	EIF3L	Eukaryotic translation initiation factor 3 subunit L	x	x	x
Q7L2H7	EIF3M	Eukaryotic translation initiation factor 3 subunit M	x	x	x
Q04637	EIF4G1	Eukaryotic translation initiation factor 4 gamma 1	x	x	x
P78344	EIF4G2	Eukaryotic translation initiation factor 4 gamma 2	x	x	x
O43432	EIF4G3	Eukaryotic translation initiation factor 4 gamma 3	/	/	x
P06730	EIF4E	Eukaryotic translation initiation factor 4E	/	x	x
Q15056	EIF4H	Eukaryotic translation initiation factor 4H	x	x	x
Q9GZV4	EIF5A2	Eukaryotic translation initiation factor 5A-2	x	x	x
O60841	EIF5B	Eukaryotic translation initiation factor 5B	/	x	x
P56537	EIF6	Eukaryotic translation initiation factor 6	x	x	x
Q96A65	EXOC4	Exocyst complex component 4	x	x	/
Q13868	EXOSC2	Exosome complex component RRP4	x	x	x
Q9NQT5	EXOSC3	Exosome complex component RRP40	x	x	x
Q9NPD3	EXOSC4	Exosome complex component RRP41	x	x	x
Q15024	EXOSC7	Exosome complex component RRP42	/	x	x
Q9Y2L1	DIS3	Exosome complex exonuclease RRP44	x	x	x
O14980	XPO1	Exportin-1	x	x	x
P55060	CSE1L	Exportin-2	x	x	x
Q9HAV4	XPO5	Exportin-5	/	/	x
Q9UIA9	XPO7	Exportin-7	x	x	x
O43592	XPOT	Exportin-T	x	x	x
Q9BSJ8	ESYT1	Extended synaptotagmin-1	/	x	x
A0FGR8	ESYT2	Extended synaptotagmin-2	/	/	x
Q16610	ECM1	Extracellular matrix protein 1	x	x	x
P15311	EZR	Ezrin	x	x	x
Q9Y5B9	SUPT16H	FACT complex subunit SPT16	x	x	x
Q08945	SSRP1	FACT complex subunit SSRP1	x	x	x
P52907	CAPZA1	F-actin-capping protein subunit alpha-1	x	x	x
P47755	CAPZA2	F-actin-capping protein subunit alpha-2	x	x	x
P47756	CAPZB	F-actin-capping protein subunit beta	x	x	x
P23610	F8A1	Factor VIII intron 22 protein	/	x	x
O15287	FANCG	Fanconi anemia group G protein	/	/	/
Q9NVI1	FANCI	Fanconi anemia group I protein	x	x	/
Q9Y2M0	FAN1	Fanconi-associated nuclease 1	/	/	/
Q96AE4	FUBP1	Far upstream element-binding protein 1	x	x	x
Q92945	KHSRP	Far upstream element-binding protein 2	x	/	x
Q96I24	FUBP3	Far upstream element-binding protein 3	x	x	x
P14324	FDPS	Farnesyl pyrophosphate synthase	x	x	x
Q9UNN5	FAF1	FAS-associated factor 1	/	x	x
Q16658	FSCN1	Fascin	/	/	x
P49327	FASN	Fatty acid synthase	x	x	x
Q01469	FABP5	Fatty acid-binding protein, epidermal	x	x	x
Q8NEZ5	FBXO22	F-box only protein 22	/	x	x
Q6ZVX7	NCCRP1	F-box only protein 50	x	x	x
Q96AC1	FERMT2	Fermitin family homolog 2	x	x	x
Q8TBJ5	FEZF2	Fez family zinc finger protein 2	x	/	/
P02671	FGA	Fibrinogen alpha chain	/	/	x
P02679	FGG	Fibrinogen gamma chain	/	/	x
P09038	FGF2	Fibroblast growth factor 2	x	/	/
P08F94	PKHD1	Fibrocystin	/	/	/
P02751	FN1	Fibronectin	/	x	x
Q53EP0	FNDC3B	Fibronectin type III domain-containing protein 3B	x	x	/
Q9Y2H6	FNDC3A	Fibronectin type-III domain-containing protein 3A	x	/	x
CON__P20930	FLG	Filaggrin	x	x	/
CON__Q5D862	FLG2	Filaggrin-2	x	x	x
P21333	FLNA	Filamin-A	x	x	x
O75369	FLNB	Filamin-B	x	x	x
Q14315	FLNC	Filamin-C	x	x	x
Q5T1M5	FKBP15	FK506-binding protein 15	/	x	x
P39748	FEN1	Flap endonuclease 1	/	x	x
P30043	BLVRB	Flavin reductase (NADPH)	x	x	x
Q5VW36	FOCAD	Focadhesin	x	x	x
Q96RU3	FNBP1	Formin-binding protein 1	x	/	/
Q06787	FMR1	Fragile X mental retardation protein 1	x	x	x
P51114	FXR1	Fragile X mental retardation syndrome-related protein 1	/	x	x
P51116	FXR2	Fragile X mental retardation syndrome-related protein 2	/	x	/
P04075	ALDOA	Fructose-bisphosphate aldolase A	x	x	x
P09972	ALDOC	Fructose-bisphosphate aldolase C	x	x	x
P07954	FH	Fumarate hydratase, mitochondrial	x	x	x
Q6ZNL6	FGD5	FYVE, RhoGEF and PH domain-containing protein 5	x	/	/
P51570	GALK1	Galactokinase	x	x	x
P17931	LGALS3	Galectin-3	x	/	x
Q08380	LGALS3BP	Galectin-3-binding protein	x	x	x
P47929	LGALS7	Galectin-7	x	x	x
O75223	GGCT	Gamma-glutamylcyclotransferase	x	x	x
Q9BSJ2	TUBGCP2	Gamma-tubulin complex component 2	/	/	x
Q96QA5	GSDMA	Gasdermin-A	x	x	x
Q13630	TSTA3	GDP-L-fucose synthase	x	x	x
P06396	GSN	Gelsolin	x	x	x
Q8TEQ6	GEMIN5	Gem-associated protein 5	x	x	x
O75496	GMNN	Geminin	x	x	x
Q12789	GTF3C1	General transcription factor 3C polypeptide 1	/	x	x
Q9Y5Q9	GTF3C3	General transcription factor 3C polypeptide 3	x	x	x
Q9UKN8	GTF3C4	General transcription factor 3C polypeptide 4	x	x	/
P78347	GTF2I	General transcription factor II-I	x	x	x
O60763	USO1	General vesicular transport factor p115	x	x	x
CON__Q9U6Y5	GFP-like protein	GFP-like fluorescent chromoprotein FP506	x	x	x
Q9H2C0	GAN	Gigaxonin	/	/	x
Q92990	GLMN	Glomulin	x	/	x
P11413	G6PD	Glucose-6-phosphate 1-dehydrogenase	x	x	x
P06744	GPI	Glucose-6-phosphate isomerase	x	x	x
CON__Q3ZBD7	GPI	Glucose-6-phosphate isomerase	x	x	/
P14314	PRKCSH	Glucosidase 2 subunit beta	x	x	/
P48507	GCLM	Glutamate--cysteine ligase regulatory subunit	x	x	x
P15104	GLUL	Glutamine synthetase	x	x	/
Q06210	GFPT1	Glutamine--fructose-6-phosphate aminotransferase [isomerizing] 1	x	x	x
P47897	QARS	Glutamine--tRNA ligase	x	x	x
O76003	GLRX3	Glutaredoxin-3	/	x	x
Q9Y2Q3	GSTK1	Glutathione S-transferase kappa 1	x	x	x
P28161	GSTM2	Glutathione S-transferase Mu 2	/	x	x
P21266	GSTM3	Glutathione S-transferase Mu 3	x	x	x
P78417	GSTO1	Glutathione S-transferase omega-1	x	x	/
P09211	GSTP1	Glutathione S-transferase P	x	x	x
P04406	GAPDH	Glyceraldehyde-3-phosphate dehydrogenase	x	x	x
Q7L5L3	GDPD3	Glycerophosphodiester phosphodiesterase domain-containing protein 3	/	/	/
P41250	GARS	Glycine--tRNA ligase	x	x	x
P13807	GYS1	Glycogen [starch] synthase, muscle	x	/	x
P35573	AGL	Glycogen debranching enzyme	x	x	x
P06737	PYGL	Glycogen phosphorylase, liver form	x	x	x
P30419	NMT1	Glycylpeptide N-tetradecanoyltransferase 1	x	x	x
Q9UBQ7	GRHPR	Glyoxylate reductase/hydroxypyruvate reductase	x	x	x
P51654	GPC3	Glypican-3	/	/	/
P49915	GMPS	GMP synthase [glutamine-hydrolyzing]	x	x	x
Q9H4A6	GOLPH3	Golgi phosphoprotein 3	x	x	x
Q9H3P7	ACBD3	Golgi resident protein GCP60	x	x	x
Q7L5D6	GET4	Golgi to ER traffic protein 4 homolog	x	x	x
Q9HAV7	GRPEL1	GrpE protein homolog 1, mitochondrial	/	x	x
Q9UIJ7	AK3	GTP:AMP phosphotransferase AK3, mitochondrial	x	/	/
O75616	ERAL1	GTPase Era, mitochondrial	/	/	/
Q14C86	GAPVD1	GTPase-activating protein and VPS9 domain-containing protein 1	x	x	x
P62826	RAN	GTP-binding nuclear protein Ran	x	x	x
O00178	GTPBP1	GTP-binding protein 1	x	x	x
Q15382	RHEB	GTP-binding protein Rheb	x	x	x
Q9Y6B6	SAR1B	GTP-binding protein SAR1b	x	x	/
P63096	GNAI1	Guanine nucleotide-binding protein G(i) subunit alpha-1	x	x	x
P04899	GNAI2	Guanine nucleotide-binding protein G(i) subunit alpha-2	x	x	x
P62873	GNB1	Guanine nucleotide-binding protein G(I)/G(S)/G(T) subunit beta-1	x	x	x
P08754	GNAI3	Guanine nucleotide-binding protein G(k) subunit alpha	x	x	x
P63092	GNAS	Guanine nucleotide-binding protein G(s) subunit alpha isoforms short	/	x	x
P63244	GNB2L1	Guanine nucleotide-binding protein subunit beta-2-like 1	x	x	x
Q9HAV0	GNB4	Guanine nucleotide-binding protein subunit beta-4	x	x	x
Q9BVP2	GNL3	Guanine nucleotide-binding protein-like 3	x	x	x
Q16774	GUK1	Guanylate kinase	x	/	/
P00738	HP	Haptoglobin	x	/	/
Q7Z4H7	HAUS6	HAUS augmin-like complex subunit 6	/	/	x
Q9Y450	HBS1L	HBS1-like protein	/	x	/
O00165	HAX1	HCLS1-associated protein X-1	x	x	x
Q9H583	HEATR1	HEAT repeat-containing protein 1	x	x	x
P0DMV9	HSPA1B	Heat shock 70 kDa protein 1B	x	x	x
P34932	HSPA4	Heat shock 70 kDa protein 4	x	x	x
O95757	HSPA4L	Heat shock 70 kDa protein 4L	x	x	x
P17066	HSPA6	Heat shock 70 kDa protein 6	x	x	x
P11142	HSPA8	Heat shock cognate 71 kDa protein	x	x	x
Q92598	HSPH1	Heat shock protein 105 kDa	x	x	x
Q12931	TRAP1	Heat shock protein 75 kDa, mitochondrial	x	x	x
P04792	HSPB1	Heat shock protein beta-1	x	x	x
P07900	HSP90AA1	Heat shock protein HSP 90-alpha	x	x	x
P08238	HSP90AB1	Heat shock protein HSP 90-beta	x	x	x
Q9NRV9	HEBP1	Heme-binding protein 1	/	/	x
CON__P01966	HBA1	Hemoglobin subunit alpha	x	x	x
P68871	HBB	Hemoglobin subunit beta	x	x	x
O14964	HGS	Hepatocyte growth factor-regulated tyrosine kinase substrate	x	x	x
Q5SSJ5	HP1BP3	Heterochromatin protein 1-binding protein 3	x	x	x
Q99729	HNRNPAB	Heterogeneous nuclear ribonucleoprotein A/B	x	x	x
Q13151	HNRNPA0	Heterogeneous nuclear ribonucleoprotein A0	x	x	/
P09651	HNRNPA1	Heterogeneous nuclear ribonucleoprotein A1	x	x	x
P51991	HNRNPA3	Heterogeneous nuclear ribonucleoprotein A3	x	x	x
P0DMR1	HNRNPCL4	Heterogeneous nuclear ribonucleoprotein C-like 4	/	x	/
Q14103	HNRNPD	Heterogeneous nuclear ribonucleoprotein D0	x	x	x
O14979	HNRNPDL	Heterogeneous nuclear ribonucleoprotein D-like	x	x	x
P52597	HNRNPF	Heterogeneous nuclear ribonucleoprotein F	x	x	x
P31943	HNRNPH1	Heterogeneous nuclear ribonucleoprotein H	x	x	x
P55795	HNRNPH2	Heterogeneous nuclear ribonucleoprotein H2	/	/	x
P31942	HNRNPH3	Heterogeneous nuclear ribonucleoprotein H3	x	x	x
P61978	HNRNPK	Heterogeneous nuclear ribonucleoprotein K	x	x	x
P14866	HNRNPL	Heterogeneous nuclear ribonucleoprotein L	x	x	x
P52272	HNRNPM	Heterogeneous nuclear ribonucleoprotein M	x	x	x
O60506	SYNCRIP	Heterogeneous nuclear ribonucleoprotein Q	x	x	x
O43390	HNRNPR	Heterogeneous nuclear ribonucleoprotein R	x	x	x
Q00839	HNRNPU	Heterogeneous nuclear ribonucleoprotein U	x	x	x
Q9BUJ2	HNRNPUL1	Heterogeneous nuclear ribonucleoprotein U-like protein 1	/	/	x
Q1KMD3	HNRNPUL2	Heterogeneous nuclear ribonucleoprotein U-like protein 2	x	x	x
P22626	HNRNPA2B1	Heterogeneous nuclear ribonucleoproteins A2/B1	x	x	x
P07910	HNRNPC	Heterogeneous nuclear ribonucleoproteins C1/C2	x	x	x
P19367	HK1	Hexokinase-1	x	x	x
Q9Y241	HIGD1A	HIG1 domain family member 1A, mitochondrial	x	x	/
P30825	SLC7A1	High affinity cationic amino acid transporter 1	/	/	x
P15515	HTN1	Histatin-1	x	/	/
P04196	HRG	Histidine-rich glycoprotein	x	x	x
Q13547	HDAC1	Histone deacetylase 1	x	x	x
P07305	H1F0	Histone H1.0	x	x	x
Q02539	HIST1H1A	Histone H1.1	x	x	x
P16403	HIST1H1C	Histone H1.2	x	x	x
P16402	HIST1H1D	Histone H1.3	x	x	x
P10412	HIST1H1E	Histone H1.4	x	x	x
P16401	HIST1H1B	Histone H1.5	x	x	x
Q92522	H1FX	Histone H1x	/	x	/
Q99878	HIST1H2AJ	Histone H2A type 1-J	x	x	x
Q99880	HIST1H2BL	Histone H2B type 1-L	x	x	/
Q71DI3	HIST2H3A	Histone H3.2	x	x	x
P62805	HIST1H4A	Histone H4	x	x	x
Q86X55	CARM1	Histone-arginine methyltransferase CARM1	/	/	x
Q09028	RBBP4	Histone-binding protein RBBP4	/	x	/
P01891	HLA-A	HLA class I histocompatibility antigen, A-68 alpha chain	x	x	x
P55347	PKNOX1	Homeobox protein PKNOX1	x	x	x
CON__Q86YZ3	HRNR	Hornerin	x	x	x
P51610	HCFC1	Host cell factor 1	x	x	x
Q9NZL4	HSPBP1	Hsp70-binding protein 1	x	/	/
Q16543	CDC37	Hsp90 co-chaperone Cdc37	x	x	x
Q16836	HADH	Hydroxyacyl-coenzyme A dehydrogenase, mitochondrial	x	x	x
Q6YN16	HSDL2	Hydroxysteroid dehydrogenase-like protein 2	x	/	x
P00492	HPRT1	Hypoxanthine-guanine phosphoribosyltransferase	x	x	x
Q9Y4L1	HYOU1	Hypoxia up-regulated protein 1	x	x	x
CON__ENSEMBL:ENSBTAP00000038253	IF rod domain-containing protein	IF rod domain-containing protein	x	x	x
P01876	IGHA1	Ig alpha-1 chain C region	x	x	x
P0DOX2	IGHA2	Ig alpha-2 chain C region	x	/	x
P0DOX5	IGHG1	Ig gamma-1 chain C region	x	x	x
P01859	IGHG2	Ig gamma-2 chain C region	/	x	/
P01834	IGKC	Ig kappa chain C region	x	x	x
P01594		Ig kappa chain V-I region AU	/	/	x
A0A0C4DH73	IGKV1-12	Ig kappa chain V-I region Daudi	/	x	x
A2NJV5	IGKV A18	Ig kappa chain V-II region RPMI 6410	/	/	x
P01619		Ig kappa chain V-III region B6	x	x	/
P0DOY3	IGLC6	Ig lambda-6 chain C region	x	x	x
P0DOX6	IGHM	Ig mu chain C region	x	x	x
CON__Q05B55	IGK	IGK protein	x	x	x
P01591	IGJ	Immunoglobulin J chain	x	x	x
P0DOX7	Immunoglobulin	Immunoglobulin kappa light chain	x	x	x
P0DOX8	IGLL5	Immunoglobulin lambda-like polypeptide 5	x	x	x
CON__Q1RMN8	IGL	Immunoglobulin light chain, lambda gene cluster	x	x	x
P52292	KPNA2	Importin subunit alpha-1	x	x	x
O60684	KPNA6	Importin subunit alpha-7	/	x	x
Q14974	KPNB1	Importin subunit beta-1	x	x	x
Q8TEX9	IPO4	Importin-4	x	x	x
O00410	IPO5	Importin-5	x	x	x
O95373	IPO7	Importin-7	x	x	x
O15397	IPO8	Importin-8	x	x	x
Q96P70	IPO9	Importin-9	x	x	x
Q6ZVT0	TTLL10	Inactive polyglycylase TTLL10	/	/	/
Q15181	PPA1	Inorganic pyrophosphatase	x	x	/
Q9BY32	ITPA	Inosine triphosphate pyrophosphatase	/	x	x
Q14643	ITPR1	Inositol 1,4,5-trisphosphate receptor type 1	/	x	x
Q14573	ITPR3	Inositol 1,4,5-trisphosphate receptor type 3	/	x	x
P29218	IMPA1	Inositol monophosphatase 1	x	x	x
O14732	IMPA2	Inositol monophosphatase 2	/	x	/
P27987	ITPKB	Inositol-trisphosphate 3-kinase B	/	x	x
P14735	IDE	Insulin-degrading enzyme	x	x	x
Q9NZI8	IGF2BP1	Insulin-like growth factor 2 mRNA-binding protein 1	x	x	x
O00425	IGF2BP3	Insulin-like growth factor 2 mRNA-binding protein 3	x	x	x
Q68E01	INTS3	Integrator complex subunit 3	/	/	x
Q13797	ITGA9	Integrin alpha-9	/	x	x
P06756	ITGAV	Integrin alpha-V	/	/	x
P05556	ITGB1	Integrin beta-1	x	/	x
P16144	ITGB4	Integrin beta-4	x	x	x
O75569	PRKRA	Interferon-inducible double-stranded RNA-dependent protein kinase activator A	x	x	/
O00458	IFRD1	Interferon-related developmental regulator 1	/	x	x
Q12905	ILF2	Interleukin enhancer-binding factor 2	x	x	x
Q12906	ILF3	Interleukin enhancer-binding factor 3	x	x	x
Q9NZH8	IL36G	Interleukin-36 gamma	x	x	x
P00003	InlC	Internalin C	x	x	x
O60306	AQR	Intron-binding protein aquarius	x	/	x
Q27J81	INF2	Inverted formin-2	x	x	x
P07476	IVL	Involucrin	x	/	/
Q8NDH6	ICA1L	Islet cell autoantigen 1-like protein	/	/	/
P50213	IDH3A	Isocitrate dehydrogenase [NAD] subunit alpha, mitochondrial	x	x	x
O43837	IDH3B	Isocitrate dehydrogenase [NAD] subunit beta, mitochondrial	/	x	/
P51553	IDH3G	Isocitrate dehydrogenase [NAD] subunit gamma, mitochondrial	/	x	x
O75874	IDH1	Isocitrate dehydrogenase [NADP] cytoplasmic	x	x	x
P41252	IARS	Isoleucine--tRNA ligase, cytoplasmic	x	x	x
Q9NSE4	IARS2	Isoleucine--tRNA ligase, mitochondrial	x	x	x
P26440	IVD	Isovaleryl-CoA dehydrogenase, mitochondrial	x	x	x
P14923	JUP	Junction plakoglobin	x	x	x
Q9BWU0	SLC4A1AP	Kanadaptin	/	x	x
CON__P02668	CSN3	Kappa-casein	x	x	x
Q8IYT4	KATNAL2	Katanin p60 ATPase-containing subunit A-like 2	x	x	x
Q6TDP4	KLHL17	Kelch-like protein 17	x	x	x
CON__Q61726	Krt83	Keratin type II	/	/	x
CON__Q9UE12	KRT31	Keratin, type I cuticular Ha1	/	/	x
CON__A2A5Y0	Krt31	Keratin, type I cuticular Ha1	/	/	x
Q14532	KRT32	Keratin, type I cuticular Ha2	/	/	x
CON__O76009	KRT33A	Keratin, type I cuticular Ha3-I	x	/	x
CON__Q14525	KRT33B	Keratin, type I cuticular Ha3-II	x	x	x
CON__REFSEQ:XP_986630	Krt33b	keratin, type I cuticular Ha3-II	x	/	x
CON__O76011	KRT34	Keratin, type I cuticular Ha4	x	x	/
CON__Q497I4	KRT35	Keratin, type I cuticular Ha5	/	/	x
CON__O76013	KRT36	Keratin, type I cuticular Ha6	/	/	x
CON__P13645	KRT10	Keratin, type I cytoskeletal 10	x	x	x
P13646	KRT13	Keratin, type I cytoskeletal 13	/	/	/
CON__P13646-1	KRT13	Keratin, type I cytoskeletal 13	x	x	x
CON__P08730-1	Krt13	Keratin, type I cytoskeletal 13	x	/	/
CON__P02533	KRT14	Keratin, type I cytoskeletal 14	x	x	x
CON__P08779	KRT16	Keratin, type I cytoskeletal 16	x	x	x
CON__Q04695	KRT17	Keratin, type I cytoskeletal 17	x	x	x
P05783	KRT18	Keratin, type I cytoskeletal 18	x	x	x
CON__P08727	KRT19	Keratin, type I cytoskeletal 19	x	x	x
CON__Q9C075	KRT23	Keratin, type I cytoskeletal 23	x	x	/
CON__Q7Z3Y8	KRT27	Keratin, type I cytoskeletal 27	/	x	x
CON__Q7Z3Y7	KRT28	Keratin, type I cytoskeletal 28	/	/	x
CON__Q6IFX2	Krt42	Keratin, type I cytoskeletal 42	x	x	x
P35527	KRT9	Keratin, type I cytoskeletal 9	x	x	x
CON__Q9NSB4	KRT82	Keratin, type II cuticular Hb2	/	/	x
CON__Q6NT21	KRT83	Keratin, type II cuticular Hb3	/	x	x
CON__Q9NSB2	KRT84	Keratin, type II cuticular Hb4	x	/	/
CON__P78386	KRT85	Keratin, type II cuticular Hb5	x	x	x
P04264	KRT1	Keratin, type II cytoskeletal 1	x	x	x
CON__Q7Z794	KRT77	Keratin, type II cytoskeletal 1b	x	x	x
CON__P35908v2	KRT2	Keratin, type II cytoskeletal 2 epidermal	x	x	x
Q01546	KRT76	Keratin, type II cytoskeletal 2 oral	/	x	/
P12035	KRT3	Keratin, type II cytoskeletal 3	x	x	x
CON__P19013	KRT4	Keratin, type II cytoskeletal 4	x	x	x
CON__P07744	Krt42	Keratin, type II cytoskeletal 4	/	x	x
CON__P13647	KRT5	Keratin, type II cytoskeletal 5	x	x	x
CON__Q5XQN5	KRT5	Keratin, type II cytoskeletal 5	x	x	x
CON__P02538	KRT6A	Keratin, type II cytoskeletal 6A	x	x	x
P04259	KRT6B	Keratin, type II cytoskeletal 6B	x	x	x
CON__P04259	KRT6B	Keratin, type II cytoskeletal 6B	x	x	x
CON__P48668	KRT6C	Keratin, type II cytoskeletal 6C	x	x	x
CON__Q3KNV1	KRT7	Keratin, type II cytoskeletal 7	x	x	x
CON__Q32MB2	KRT73	Keratin, type II cytoskeletal 73	x	x	x
CON__O95678	KRT75	Keratin, type II cytoskeletal 75	/	/	x
CON__Q8BGZ7	Krt75	Keratin, type II cytoskeletal 75	/	x	/
CON__Q8N1N4-2	KRT78	Keratin, type II cytoskeletal 78	x	x	x
CON__Q5XKE5	KRT79	Keratin, type II cytoskeletal 79	x	x	/
CON__P05787	KRT8	Keratin, type II cytoskeletal 8	x	x	x
CON__Q6KB66-1	KRT80	Keratin, type II cytoskeletal 80	x	x	x
CON__Q9BYQ5	KRTAP4-6	Keratin-associated protein 4-6	x	x	/
Q86UP2	KTN1	Kinectin	x	x	x
Q12840	KIF5A	Kinesin heavy chain isoform 5A	/	x	/
P33176	KIF5B	Kinesin-1 heavy chain	x	x	x
Q7Z4S6	KIF21A	Kinesin-like protein KIF21A	x	x	x
O00139	KIF2A	Kinesin-like protein KIF2A	/	/	x
Q99661	KIF2C	Kinesin-like protein KIF2C	/	x	/
Q9BW19	KIFC1	Kinesin-like protein KIFC1	/	/	x
Q14678	KANK1	KN motif and ankyrin repeat domain-containing protein 1	x	x	x
Q63ZY3	KANK2	KN motif and ankyrin repeat domain-containing protein 2	/	/	x
P02788	LTF	Lactotransferrin	x	/	x
Q9Y2S2	CRYL1	Lambda-crystallin homolog	/	/	/
P42166	TMPO	Lamina-associated polypeptide 2, isoform alpha	/	x	x
P20700	LMNB1	Lamin-B1	x	x	x
P11047	LAMC1	Laminin subunit gamma-1	x	x	/
O43813	LANCL1	LanC-like protein 1	x	x	x
Q71RC2	LARP4	La-related protein 4	x	x	x
Q92615	LARP4B	La-related protein 4B	/	x	x
Q01650	SLC7A5	Large neutral amino acids transporter small subunit 1	x	x	x
P46379	BAG6	Large proline-rich protein BAG6	x	x	x
Q15334	LLGL1	Lethal(2) giant larvae protein homolog 1	x	/	x
O95202	LETM1	LETM1 and EF-hand domain-containing protein 1, mitochondrial	x	x	x
Q86V48	LUZP1	Leucine zipper protein 1	x	x	x
P42704	LRPPRC	Leucine-rich PPR motif-containing protein, mitochondrial	x	x	x
Q9UFC0	LRWD1	Leucine-rich repeat and WD repeat-containing protein 1	/	x	/
Q5VZK9	LRRC16A	Leucine-rich repeat-containing protein 16A	/	x	/
Q8N1G4	LRRC47	Leucine-rich repeat-containing protein 47	x	x	x
Q8IUZ0	LRRC49	Leucine-rich repeat-containing protein 49	/	x	x
Q9P2J5	LARS	Leucine--tRNA ligase, cytoplasmic	x	x	x
O14960	LECT2	Leukocyte cell-derived chemotaxin-2	x	/	/
P30740	SERPINB1	Leukocyte elastase inhibitor	x	x	/
P09960	LTA4H	Leukotriene A-4 hydrolase	/	x	x
Q14847	LASP1	LIM and SH3 domain protein 1	x	x	x
Q8WWI1	LMO7	LIM domain only protein 7	x	x	x
P48742	LHX1	LIM/homeobox protein Lhx1	/	/	/
P31025	LCN1	Lipocalin-1	x	x	/
Q86WI0	LHFPL1	Lipoma HMGIC fusion partner-like 1 protein	x	/	/
Q93052	LPP	Lipoma-preferred partner	x	x	x
P00338	LDHA	L-lactate dehydrogenase A chain	x	x	x
P07195	LDHB	L-lactate dehydrogenase B chain	x	x	x
P36776	LONP1	Lon protease homolog, mitochondrial	x	x	x
Q6P1M0	SLC27A4	Long-chain fatty acid transport protein 4	/	/	x
O95573	ACSL3	Long-chain-fatty-acid--CoA ligase 3	x	x	x
O60488	ACSL4	Long-chain-fatty-acid--CoA ligase 4	x	x	x
P24666	ACP1	Low molecular weight phosphotyrosine protein phosphatase	x	x	x
Q9Y2K7	KDM2A	Lysine-specific demethylase 2A	/	/	x
P29375	KDM5A	Lysine-specific demethylase 5A	x	x	/
O60341	KDM1A	Lysine-specific histone demethylase 1A	x	/	x
Q15046	KARS	Lysine--tRNA ligase	x	x	x
Q6P1A2	LPCAT3	Lysophospholipid acyltransferase 5	/	x	/
Q86VI4	LAPTM4B	Lysosomal-associated transmembrane protein 4B	x	/	/
P61626	LYZ	Lysozyme C	x	x	x
P40121	CAPG	Macrophage-capping protein	x	x	x
Q14764	MVP	Major vault protein	x	x	x
P40925	MDH1	Malate dehydrogenase, cytoplasmic	x	x	x
P40926	MDH2	Malate dehydrogenase, mitochondrial	x	x	x
Q8IVS2	MCAT	Malonyl-CoA-acyl carrier protein transacylase, mitochondrial	x	x	x
Q9HD20	ATP13A1	Manganese-transporting ATPase 13A1	x	/	x
Q96IJ6	GMPPA	Mannose-1-phosphate guanyltransferase alpha	x	x	x
O75352	MPDU1	Mannose-P-dolichol utilization defect 1 protein	/	x	x
Q3KQU3	MAP7D1	MAP7 domain-containing protein 1	/	/	x
Q9NZD8	SPG21	Maspardin	/	x	x
P43243	MATR3	Matrin-3	x	x	x
P11310	ACADM	Medium-chain specific acyl-CoA dehydrogenase, mitochondrial	x	x	x
Q5JRA6	MIA3	Melanoma inhibitory activity protein 3	x	x	x
Q9UNF1	MAGED2	Melanoma-associated antigen D2	x	x	x
O94776	MTA2	Metastasis-associated protein MTA2	x	x	x
Q13505	MTX1	Metaxin-1	/	x	x
Q9UBK8	MTRR	Methionine synthase reductase	x	x	x
P56192	MARS	Methionine--tRNA ligase, cytoplasmic	x	x	x
P22033	MUT	Methylmalonyl-CoA mutase, mitochondrial	x	x	x
Q9BQA1	WDR77	Methylosome protein 50	x	x	x
P54105	CLNS1A	Methylosome subunit pICln	/	/	x
Q6P1Q9	METTL2B	Methyltransferase-like protein 2B	x	/	/
Q9NX63	CHCHD3	MICOS complex subunit MIC19	/	x	x
Q6UXV4	APOOL	MICOS complex subunit MIC27	x	x	/
Q16891	IMMT	MICOS complex subunit MIC60	x	x	x
Q9UPN3	MACF1	Microtubule-actin cross-linking factor 1, isoforms 1/2/3/5	/	x	x
P46821	MAP1B	Microtubule-associated protein 1B	x	x	x
P27816	MAP4	Microtubule-associated protein 4	x	x	x
Q15691	MAPRE1	Microtubule-associated protein RP/EB family member 1	x	x	/
Q9NU22	MDN1	Midasin	x	x	x
Q8TCT9	HM13	Minor histocompatibility antigen H13	x	x	x
Q02978	SLC25A11	Mitochondrial 2-oxoglutarate/malate carrier protein	x	x	x
Q9Y6C9	MTCH2	Mitochondrial carrier homolog 2	x	x	x
Q9UBX3	SLC25A10	Mitochondrial dicarboxylate carrier	x	x	/
Q9Y3D6	FIS1	Mitochondrial fission 1 protein	x	x	x
Q9BQP7	MGME1	Mitochondrial genome maintenance exonuclease 1	/	/	x
Q9H1K4	SLC25A18	Mitochondrial glutamate carrier 2	x	x	/
Q9BVV7	TIMM21	Mitochondrial import inner membrane translocase subunit Tim21	x	x	x
O14925	TIMM23	Mitochondrial import inner membrane translocase subunit Tim23	/	/	x
O43615	TIMM44	Mitochondrial import inner membrane translocase subunit TIM44	x	x	x
Q3ZCQ8	TIMM50	Mitochondrial import inner membrane translocase subunit TIM50	x	x	x
Q9NS69	TOMM22	Mitochondrial import receptor subunit TOM22 homolog	x	x	x
Q15070	OXA1L	Mitochondrial inner membrane protein OXA1L	x	x	x
Q8IXI1	RHOT2	Mitochondrial Rho GTPase 2	/	x	x
O95140	MFN2	Mitofusin-2	/	x	/
P28482	MAPK1	Mitogen-activated protein kinase 1	x	x	/
P27361	MAPK3	Mitogen-activated protein kinase 3	/	x	x
O43684	BUB3	Mitotic checkpoint protein BUB3	x	x	x
Q8IVT2	MISP	Mitotic interactor and substrate of PLK1	x	x	x
Q9Y6D9	MAD1L1	Mitotic spindle assembly checkpoint protein MAD1	/	x	/
Q96T76	MMS19	MMS19 nucleotide excision repair protein homolog	x	x	x
Q9H8S9	MOB1A	MOB kinase activator 1A	/	x	x
P26038	MSN	Moesin	x	x	x
O15427	SLC16A3	Monocarboxylate transporter 4	x	/	x
Q6UB35	MTHFD1L	Monofunctional C1-tetrahydrofolate synthase, mitochondrial	x	x	x
Q9UBU8	MORF4L1	Mortality factor 4-like protein 1	x	/	/
P84022	SMAD3	Mothers against decapentaplegic homolog 3	x	x	x
P78406	RAE1	mRNA export factor	x	/	x
Q9UKD2	MRTO4	mRNA turnover protein 4 homolog	x	x	x
Q7Z5P9	MUC19	Mucin-19	x	x	x
Q9HC84	MUC5B	Mucin-5B	x	x	/
P33527	ABCC1	Multidrug resistance-associated protein 1	x	x	x
P22234	PAICS	Multifunctional protein ADE2	x	x	x
Q6DN12	MCTP2	Multiple C2 and transmembrane domain-containing protein 2	x	x	x
Q7Z7M0	MEGF8	Multiple epidermal growth factor-like domains protein 8	/	/	/
Q9NR56	MBNL1	Muscleblind-like protein 1	x	x	x
Q9UL63	MKLN1	Muskelin	/	/	/
Q9BQG0	MYBBP1A	Myb-binding protein 1A	x	x	x
Q96LU7	MYRFL	Myelin regulatory factor-like protein	/	x	/
P05164	MPO	Myeloperoxidase	x	x	/
Q9NZM1	MYOF	Myoferlin	x	x	x
P60660	MYL6	Myosin light polypeptide 6	x	x	/
Q7Z406	MYH14	Myosin-14	x	/	/
P35579	MYH9	Myosin-9	x	x	x
Q8NEV4	MYO3A	Myosin-IIIa	/	x	/
Q9UJ70	NAGK	N-acetyl-D-glucosamine kinase	x	x	x
Q9H0A0	NAT10	N-acetyltransferase 10	x	x	x
Q13423	NNT	NAD(P) transhydrogenase, mitochondrial	x	x	x
Q9BU61	NDUFAF3	NADH dehydrogenase [ubiquinone] 1 alpha subcomplex assembly factor 3	x	x	x
O95299	NDUFA10	NADH dehydrogenase [ubiquinone] 1 alpha subcomplex subunit 10, mitochondrial	x	/	/
Q9Y6M9	NDUFB9	NADH dehydrogenase [ubiquinone] 1 beta subcomplex subunit 9	x	/	/
O75489	NDUFS3	NADH dehydrogenase [ubiquinone] iron-sulfur protein 3, mitochondrial	x	x	x
P00387	CYB5R3	NADH-cytochrome b5 reductase 3	x	x	x
P28331	NDUFS1	NADH-ubiquinone oxidoreductase 75 kDa subunit, mitochondrial	x	x	x
P48163	ME1	NADP-dependent malic enzyme	/	/	x
P16435	POR	NADPH--cytochrome P450 reductase	x	x	x
P41227	NAA10	N-alpha-acetyltransferase 10	x	x	x
Q9BXJ9	NAA15	N-alpha-acetyltransferase 15, NatA auxiliary subunit	x	x	x
O43847	NRD1	Nardilysin	/	/	x
Q13765	NACA	Nascent polypeptide-associated complex subunit alpha	x	x	x
P61081	UBE2M	NEDD8-conjugating enzyme Ubc12	x	x	x
O95185	UNC5C	Netrin receptor UNC5C	/	/	/
P32004	L1CAM	Neural cell adhesion molecule L1	x	x	x
Q09666	AHNAK	Neuroblast differentiation-associated protein AHNAK	x	x	x
Q8NEJ9	NGDN	Neuroguidin	x	x	x
Q9BYT8	NLN	Neurolysin, mitochondrial	/	x	x
Q14697	GANAB	Neutral alpha-glucosidase AB	x	x	x
Q15758	SLC1A5	Neutral amino acid transporter B(0)	x	x	x
P80188	LCN2	Neutrophil gelatinase-associated lipocalin	x	x	/
O00221	NFKBIE	NF-kappa-B inhibitor epsilon	/	x	x
Q6ZNB6	NFXL1	NF-X1-type zinc finger protein NFXL1	/	x	/
Q8NBF2	NHLRC2	NHL repeat-containing protein 2	x	/	x
Q96TA1	FAM129B	Niban-like protein 1	x	x	x
P43490	NAMPT	Nicotinamide phosphoribosyltransferase	/	/	x
Q6KC79	NIPBL	Nipped-B-like protein	/	x	/
Q9Y314	NOSIP	Nitric oxide synthase-interacting protein	x	x	x
Q8NC60	NOA1	Nitric oxide-associated protein 1	/	x	/
Q86X76	NIT1	Nitrilase homolog 1	x	x	/
P41146	OPRL1	Nociceptin receptor	x	/	/
Q15155	NOMO1	Nodal modulator 1	x	/	/
Q15233	NONO	Non-POU domain-containing octamer-binding protein	x	x	x
Q09161	NCBP1	Nuclear cap-binding protein subunit 1	x	x	x
A6PVI3	NCBP2L	Nuclear cap-binding protein subunit 2-like	/	/	/
Q00653	NFKB2	Nuclear factor NF-kappa-B p100 subunit	x	x	x
Q7Z417	NUFIP2	Nuclear fragile X mental retardation-interacting protein 2	/	x	x
Q12972	PPP1R8	Nuclear inhibitor of protein phosphatase 1	/	x	x
Q14980	NUMA1	Nuclear mitotic apparatus protein 1	x	x	x
P57740	NUP107	Nuclear pore complex protein Nup107	x	x	x
P49790	NUP153	Nuclear pore complex protein Nup153	/	x	x
O75694	NUP155	Nuclear pore complex protein Nup155	x	x	x
Q12769	NUP160	Nuclear pore complex protein Nup160	x	x	x
Q92621	NUP205	Nuclear pore complex protein Nup205	x	x	x
P35658	NUP214	Nuclear pore complex protein Nup214	x	x	x
Q99567	NUP88	Nuclear pore complex protein Nup88	x	x	x
Q8N1F7	NUP93	Nuclear pore complex protein Nup93	x	x	x
P52948	NUP98	Nuclear pore complex protein Nup98-Nup96	x	/	x
Q8TEM1	NUP210	Nuclear pore membrane glycoprotein 210	x	x	x
Q8TAT6	NPLOC4	Nuclear protein localization protein 4 homolog	x	x	x
Q9HCD5	NCOA5	Nuclear receptor coactivator 5	/	/	x
Q15466	NR0B2	Nuclear receptor subfamily 0 group B member 2	x	/	/
Q9UHY1	NRBP1	Nuclear receptor-binding protein	x	x	x
P61970	NUTF2	Nuclear transport factor 2	x	/	x
P67809	YBX1	Nuclease-sensitive element-binding protein 1	x	x	x
Q9Y3T9	NOC2L	Nucleolar complex protein 2 homolog	x	/	x
Q9BZE4	GTPBP4	Nucleolar GTP-binding protein 1	x	x	x
Q9BSC4	NOL10	Nucleolar protein 10	/	x	/
O00567	NOP56	Nucleolar protein 56	x	x	x
Q9Y2X3	NOP58	Nucleolar protein 58	x	x	x
Q9H6R4	NOL6	Nucleolar protein 6	x	x	x
Q86U38	NOP9	Nucleolar protein 9	x	x	x
Q9NR30	DDX21	Nucleolar RNA helicase 2	x	x	x
P19338	NCL	Nucleolin	x	x	x
Q01085	TIAL1	Nucleolysin TIAR	/	x	x
P06748	NPM1	Nucleophosmin	x	x	x
O75607	NPM3	Nucleoplasmin-3	x	x	x
Q5SRE5	NUP188	Nucleoporin NUP188 homolog	/	x	x
Q8NFH4	NUP37	Nucleoporin Nup37	x	x	x
Q8NFH5	NUP35	Nucleoporin NUP53	/	x	x
Q96EE3	SEH1L	Nucleoporin SEH1	/	/	x
P12270	TPR	Nucleoprotein TPR	x	x	x
Q13232	NME3	Nucleoside diphosphate kinase 3	x	x	/
P15531	NME1	Nucleoside diphosphate kinase A	x	x	x
Q86X67	NUDT13	Nucleoside diphosphate-linked moiety X motif 13	x	/	/
Q8WVJ2	NUDCD2	NudC domain-containing protein 2	x	x	x
Q5VST9	OBSCN	Obscurin	/	/	/
P47893	OR3A2	Olfactory receptor 3A2	x	x	x
Q9NQR4	NIT2	Omega-amidase NIT2	/	x	/
Q9NZT2	OGFR	Opioid growth factor receptor	x	x	x
Q96CV9	OPTN	Optineurin	x	x	x
Q9P0S3	ORMDL1	ORM1-like protein 1	/	x	x
Q01804	OTUD4	OTU domain-containing protein 4	/	x	x
Q86UD1	OAF	Out at first protein homolog	/	x	/
Q9BXB4	OSBPL11	Oxysterol-binding protein-related protein 11	/	x	/
Q9UBL9	P2RX2	P2X purinoceptor 2	/	/	/
Q8WX93	PALLD	Palladin	x	x	x
P50897	PPT1	Palmitoyl-protein thioesterase 1	x	x	x
Q9NVE7	PANK4	Pantothenate kinase 4	/	x	x
Q8TEW8	PARD3B	Partitioning defective 3 homolog B	x	x	/
P20472	PVALB	Parvalbumin alpha	x	/	/
Q96HC4	PDLIM5	PDZ and LIM domain protein 5	x	x	x
Q9NR12	PDLIM7	PDZ and LIM domain protein 7	x	x	x
P62937	PPIA	Peptidyl-prolyl cis-trans isomerase A	x	x	x
P23284	PPIB	Peptidyl-prolyl cis-trans isomerase B	x	x	x
P30405	PPIF	Peptidyl-prolyl cis-trans isomerase F, mitochondrial	/	x	/
O43447	PPIH	Peptidyl-prolyl cis-trans isomerase H	x	x	/
Q13526	PIN1	Peptidyl-prolyl cis-trans isomerase NIMA-interacting 1	x	x	/
Q9H2H8	PPIL3	Peptidyl-prolyl cis-trans isomerase-like 3	x	x	x
Q14197	ICT1	Peptidyl-tRNA hydrolase ICT1, mitochondrial	x	x	x
Q15269	PWP2	Periodic tryptophan protein 2 homolog	/	x	/
O14936	CASK	Peripheral plasma membrane protein CASK	x	/	x
O60437	PPL	Periplakin	x	/	x
Q06830	PRDX1	Peroxiredoxin-1	x	x	x
P32119	PRDX2	Peroxiredoxin-2	x	x	x
Q13162	PRDX4	Peroxiredoxin-4	x	/	/
P30041	PRDX6	Peroxiredoxin-6	x	x	x
P51659	HSD17B4	Peroxisomal multifunctional enzyme type 2	x	x	x
O95571	ETHE1	Persulfide dioxygenase ETHE1, mitochondrial	/	/	/
Q8WW12	PCNP	PEST proteolytic signal-containing nuclear protein	x	x	x
Q9Y285	FARSA	Phenylalanine--tRNA ligase alpha subunit	x	x	x
Q9NSD9	FARSB	Phenylalanine--tRNA ligase beta subunit	x	x	x
Q9H2J4	PDCL3	Phosducin-like protein 3	x	x	x
Q00325	SLC25A3	Phosphate carrier protein, mitochondrial	x	x	x
P30086	PEBP1	Phosphatidylethanolamine-binding protein 1	/	x	/
Q8WUK0	PTPMT1	Phosphatidylglycerophosphatase and protein-tyrosine phosphatase 1	/	x	x
O15357	INPPL1	Phosphatidylinositol 3,4,5-trisphosphate 5-phosphatase 2	/	x	/
O00443	PIK3C2A	Phosphatidylinositol 4-phosphate 3-kinase C2 domain-containing subunit alpha	/	x	/
O75747	PIK3C2G	Phosphatidylinositol 4-phosphate 3-kinase C2 domain-containing subunit gamma	x	x	x
P48739	PITPNB	Phosphatidylinositol transfer protein beta isoform	x	x	/
Q13492	PICALM	Phosphatidylinositol-binding clathrin assembly protein	x	x	x
Q16822	PCK2	Phosphoenolpyruvate carboxykinase [GTP], mitochondrial	/	/	x
Q6VY07	PACS1	Phosphofurin acidic cluster sorting protein 1	x	x	/
P36871	PGM1	Phosphoglucomutase-1	x	x	x
P00558	PGK1	Phosphoglycerate kinase 1	x	x	x
P18669	PGAM1	Phosphoglycerate mutase 1	x	x	x
Q9Y263	PLAA	Phospholipase A-2-activating protein	x	x	x
Q9NRY6	PLSCR3	Phospholipid scramblase 3	x	/	/
O15305	PMM2	Phosphomannomutase 2	x	x	x
Q15126	PMVK	Phosphomevalonate kinase	x	x	x
Q14558	PRPSAP1	Phosphoribosyl pyrophosphate synthase-associated protein 1	x	x	x
O60256	PRPSAP2	Phosphoribosyl pyrophosphate synthase-associated protein 2	x	x	x
O15067	PFAS	Phosphoribosylformylglycinamidine synthase	x	x	x
Q9Y617	PSAT1	Phosphoserine aminotransferase	x	/	/
Q96JS3	PGBD1	PiggyBac transposable element-derived protein 1	/	x	x
Q13835	PKP1	Plakophilin-1	x	/	x
Q16720	ATP2B3	Plasma membrane calcium-transporting ATPase 3	x	x	/
P00747	PLG	Plasminogen	x	x	x
Q8NC51	SERBP1	Plasminogen activator inhibitor 1 RNA-binding protein	/	x	x
P13797	PLS3	Plastin-3	x	x	x
P68402	PAFAH1B2	Platelet-activating factor acetylhydrolase IB subunit beta	x	/	/
Q15102	PAFAH1B3	Platelet-activating factor acetylhydrolase IB subunit gamma	x	/	/
P04085	PDGFA	Platelet-derived growth factor subunit A	/	/	x
Q96PX9	PLEKHG4B	Pleckstrin homology domain-containing family G member 4B	x	/	/
Q15149	PLEC	Plectin	x	x	x
P09874	PARP1	Poly [ADP-ribose] polymerase 1	x	x	x
Q9H0J9	PARP12	Poly [ADP-ribose] polymerase 12	x	/	x
P51003	PAPOLA	Poly(A) polymerase alpha	/	x	/
Q15365	PCBP1	Poly(rC)-binding protein 1	x	x	x
Q15366	PCBP2	Poly(rC)-binding protein 2	x	x	x
Q9UHX1	PUF60	Poly(U)-binding-splicing factor PUF60	x	x	x
P11940	PABPC1	Polyadenylate-binding protein 1	x	x	x
Q13310	PABPC4	Polyadenylate-binding protein 4	x	x	x
Q8NDX5	PHC3	Polyhomeotic-like protein 3	x	x	x
P01833	PIGR	Polymeric immunoglobulin receptor	x	x	/
Q8TCS8	PNPT1	Polyribonucleotide nucleotidyltransferase 1, mitochondrial	/	x	x
Q00888	PSG4	Pregnancy-specific beta-1-glycoprotein 4	/	/	/
P02545	LMNA	Prelamin-A/C	x	x	x
Q6UN15	FIP1L1	Pre-mRNA 3-end-processing factor FIP1	x	x	x
O94906	PRPF6	Pre-mRNA-processing factor 6	x	x	x
Q6P2Q9	PRPF8	Pre-mRNA-processing-splicing factor 8	x	x	x
O43143	DHX15	Pre-mRNA-splicing factor ATP-dependent RNA helicase DHX15	x	x	x
O75934	BCAS2	Pre-mRNA-splicing factor SPF27	x	/	x
Q8IY81	FTSJ3	pre-rRNA processing protein FTSJ3	x	x	x
O43709	WBSCR22	Probable 18S rRNA (guanine-N(7))-methyltransferase	x	x	x
P46087	NOP2	Probable 28S rRNA (cytosine(4447)-C(5))-methyltransferase	x	x	x
Q13206	DDX10	Probable ATP-dependent RNA helicase DDX10	x	x	x
Q92841	DDX17	Probable ATP-dependent RNA helicase DDX17	x	x	x
Q9BUQ8	DDX23	Probable ATP-dependent RNA helicase DDX23	x	x	x
Q96GQ7	DDX27	Probable ATP-dependent RNA helicase DDX27	x	x	x
Q9H8H2	DDX31	Probable ATP-dependent RNA helicase DDX31	/	/	x
Q7L014	DDX46	Probable ATP-dependent RNA helicase DDX46	/	x	x
P17844	DDX5	Probable ATP-dependent RNA helicase DDX5	x	x	x
P26196	DDX6	Probable ATP-dependent RNA helicase DDX6	x	x	x
Q8IY21	DDX60	Probable ATP-dependent RNA helicase DDX60	/	x	/
Q9UNQ2	DIMT1	Probable dimethyladenosine transferase	x	x	x
Q5GLZ8	HERC4	Probable E3 ubiquitin-protein ligase HERC4	/	x	/
P28370	SMARCA1	Probable global transcription activator SNF2L1	/	/	x
P51531	SMARCA2	Probable global transcription activator SNF2L2	x	x	x
Q8TED1	GPX8	Probable glutathione peroxidase 8	/	/	x
P42694	HELZ	Probable helicase with zinc finger domain	/	x	x
Q9UHA3	RSL24D1	Probable ribosome biogenesis protein RLP24	/	x	/
Q99848	EBNA1BP2	Probable rRNA-processing protein EBP2	x	x	/
Q9NPF4	OSGEP	Probable tRNA N6-adenosine threonylcarbamoyltransferase	/	/	x
Q9Y3A2	UTP11L	Probable U3 small nucleolar RNA-associated protein 11	/	/	x
Q93008	USP9X	Probable ubiquitin carboxyl-terminal hydrolase FAF-X	/	x	x
Q02809	PLOD1	Procollagen-lysine,2-oxoglutarate 5-dioxygenase 1	x	x	x
O00469	PLOD2	Procollagen-lysine,2-oxoglutarate 5-dioxygenase 2	/	/	x
O60568	PLOD3	Procollagen-lysine,2-oxoglutarate 5-dioxygenase 3	x	x	x
P07737	PFN1	Profilin-1	x	x	x
P35080	PFN2	Profilin-2	x	x	x
Q8WUM4	PDCD6IP	Programmed cell death 6-interacting protein	x	x	x
O75340	PDCD6	Programmed cell death protein 6	x	x	/
P35232	PHB	Prohibitin	x	x	x
Q99623	PHB2	Prohibitin-2	x	x	x
P12273	PIP	Prolactin-inducible protein	x	x	/
P12004	PCNA	Proliferating cell nuclear antigen	x	x	x
Q9UQ80	PA2G4	Proliferation-associated protein 2G4	x	x	x
Q8IZL8	PELP1	Proline-, glutamic acid- and leucine-rich protein 1	x	x	x
Q32P28	LEPRE1	Prolyl 3-hydroxylase 1	/	x	/
P13674	P4HA1	Prolyl 4-hydroxylase subunit alpha-1	/	/	x
P01189	POMC	Pro-opiomelanocortin	/	/	/
O14684	PTGES	Prostaglandin E synthase	x	x	x
Q9H7Z7	PTGES2	Prostaglandin E synthase 2	/	x	/
Q14914	PTGR1	Prostaglandin reductase 1	x	x	x
P61289	PSME3	Proteasome activator complex subunit 3	x	x	x
O95456	PSMG1	Proteasome assembly chaperone 1	x	x	x
P25786	PSMA1	Proteasome subunit alpha type-1	x	x	x
P25788	PSMA3	Proteasome subunit alpha type-3	x	x	x
P25789	PSMA4	Proteasome subunit alpha type-4	/	x	x
P28066	PSMA5	Proteasome subunit alpha type-5	x	/	x
P60900	PSMA6	Proteasome subunit alpha type-6	x	x	x
O14818	PSMA7	Proteasome subunit alpha type-7	x	x	x
P49721	PSMB2	Proteasome subunit beta type-2	x	x	x
P49720	PSMB3	Proteasome subunit beta type-3	x	x	/
P28074	PSMB5	Proteasome subunit beta type-5	x	x	x
P28072	PSMB6	Proteasome subunit beta type-6	x	x	x
P28062	PSMB8	Proteasome subunit beta type-8	/	/	x
Q5VYK3	ECM29	Proteasome-associated protein ECM29 homolog	x	x	x
Q8IVF2	AHNAK2	Protein AHNAK2	x	x	x
Q99873	PRMT1	Protein arginine N-methyltransferase 1	x	x	x
O14744	PRMT5	Protein arginine N-methyltransferase 5	x	x	x
Q9UKV8	AGO2	Protein argonaute-2	/	x	x
Q9NVM9	ASUN	Protein asunder homolog	x	/	x
Q96RK0	CIC	Protein capicua homolog	/	x	x
Q99497	PARK7	Protein deglycase DJ-1	x	x	x
O60610	DIAPH1	Protein diaphanous homolog 1	x	x	x
P07237	P4HB	Protein disulfide-isomerase	x	x	x
P30101	PDIA3	Protein disulfide-isomerase A3	x	x	x
P13667	PDIA4	Protein disulfide-isomerase A4	x	x	/
Q15084	PDIA6	Protein disulfide-isomerase A6	x	x	x
Q14156	EFR3A	Protein EFR3 homolog A	/	/	/
Q8N8S7	ENAH	Protein enabled homolog	/	x	x
Q6P1L5	FAM117B	Protein FAM117B	/	x	x
Q6ZUX3	FAM179A	Protein FAM179A	/	x	/
Q9NSI2	FAM207A	Protein FAM207A	x	/	/
A8MYX2	FAM25D	Protein FAM25D/E	/	x	/
Q9NUQ9	FAM49B	Protein FAM49B	x	x	x
Q5TZK3	FAM74A4	Protein FAM74A4/A6	/	/	/
Q658Y4	FAM91A1	Protein FAM91A1	/	x	x
Q13045	FLII	Protein flightless-1 homolog	x	x	x
Q14331	FRG1	Protein FRG1	x	x	x
Q1MX18	INSC	Protein inscuteable homolog	/	/	/
P17252	PRKCA	Protein kinase C alpha type	x	x	x
Q9UKS6	PACSIN3	Protein kinase C and casein kinase substrate in neurons protein 3	x	x	/
P41743	PRKCI	Protein kinase C iota type	/	x	/
Q3MHD2	LSM12	Protein LSM12 homolog	/	/	x
Q96A72	MAGOHB	Protein mago nashi homolog 2	/	x	/
Q9Y316	MEMO1	Protein MEMO1	x	x	x
Q7Z3U7	MON2	Protein MON2 homolog	x	x	x
Q9BVG4	PBDC1	Protein PBDC1	x	/	x
Q9BRX2	PELO	Protein pelota homolog	/	/	x
O15355	PPM1G	Protein phosphatase 1G	/	x	/
Q8WVV4	POF1B	Protein POF1B	x	x	x
P0DPB5	POLR1D	Protein POLR1D, isoform 2	x	x	/
Q86U86	PBRM1	Protein polybromo-1	/	x	/
Q14690	PDCD11	Protein RRP5 homolog	x	x	x
Q9BY42	RTFDC1	Protein RTF2 homolog	x	/	x
Q9HCY8	S100A14	Protein S100-A14	x	/	x
P05109	S100A8	Protein S100-A8	x	x	x
P06702	S100A9	Protein S100-A9	x	x	x
Q99590	SCAF11	Protein SCAF11	/	/	x
Q14160	SCRIB	Protein scribble homolog	/	/	x
P55735	SEC13	Protein SEC13 homolog	x	x	x
Q01105	SET	Protein SET	x	/	x
O95905	ECD	Protein SGT1	/	x	/
P18583	SON	Protein SON	/	x	/
Q8WUY1	THEM6	Protein THEM6	/	x	x
O15027	SEC16A	Protein transport protein Sec16A	x	x	x
Q15436	SEC23A	Protein transport protein Sec23A	x	x	x
Q15437	SEC23B	Protein transport protein Sec23B	/	x	x
O95486	SEC24A	Protein transport protein Sec24A	/	x	/
P53992	SEC24C	Protein transport protein Sec24C	x	x	x
O94979	SEC31A	Protein transport protein Sec31A	x	x	x
Q70J99	UNC13D	Protein unc-13 homolog D	/	x	x
Q9H3U1	UNC45A	Protein unc-45 homolog A	x	x	x
O95070	YIF1A	Protein YIF1A	x	x	x
P21980	TGM2	Protein-glutamine gamma-glutamyltransferase 2	x	x	x
O43548	TGM5	Protein-glutamine gamma-glutamyltransferase 5	x	x	x
Q08188	TGM3	Protein-glutamine gamma-glutamyltransferase E	x	x	x
P22735	TGM1	Protein-glutamine gamma-glutamyltransferase K	x	x	x
P22061	PCMT1	Protein-L-isoaspartate(D-aspartate) O-methyltransferase	x	x	x
P06454	PTMA	Prothymosin alpha	x	x	x
Q8TDW7	FAT3	Protocadherin Fat 3	/	x	x
Q04864	REL	Proto-oncogene c-Rel	x	x	x
P15498	VAV1	Proto-oncogene vav	/	x	x
Q14671	PUM1	Pumilio homolog 1	x	x	x
Q8TB72	PUM2	Pumilio homolog 2	/	/	x
P00491	PNP	Purine nucleoside phosphorylase	x	x	x
P55786	NPEPPS	Puromycin-sensitive aminopeptidase	x	x	x
Q5JNZ5	RPS26P11	Putative 40S ribosomal protein S26-like 1	x	x	x
Q7L2E3	DHX30	Putative ATP-dependent RNA helicase DHX30	x	x	x
Q5VTE0	EEF1A1P5	Putative elongation factor 1-alpha-like 3	x	x	x
Q2VIR3	EIF2S3L	Putative eukaryotic translation initiation factor 2 subunit 3-like protein	/	x	/
Q9HCE1	MOV10	Putative helicase MOV-10	/	x	x
Q5T280	C9orf114	Putative methyltransferase C9orf114	x	x	x
Q4VC12	MSS51	Putative protein MSS51 homolog, mitochondrial	/	/	/
Q96T37	RBM15	Putative RNA-binding protein 15	x	/	x
CON__P07477	PRSS3P2	Putative trypsin-6	/	/	x
Q6ZVU0		Putative uncharacterized protein FLJ42102	x	/	/
Q6UXR6	UNQ6494/PRO21346	Putative uncharacterized protein UNQ6494/PRO21346	/	x	/
Q96GD0	PDXP	Pyridoxal phosphate phosphatase	x	x	x
Q6P996	PDXDC1	Pyridoxal-dependent decarboxylase domain-containing protein 1	/	/	x
P32322	PYCR1	Pyrroline-5-carboxylate reductase 1, mitochondrial	x	x	x
Q96C36	PYCR2	Pyrroline-5-carboxylate reductase 2	x	x	x
P11498	PC	Pyruvate carboxylase, mitochondrial	x	x	x
P08559	PDHA1	Pyruvate dehydrogenase E1 component subunit alpha, somatic form, mitochondrial	/	x	x
P11177	PDHB	Pyruvate dehydrogenase E1 component subunit beta, mitochondrial	x	x	x
Q8NCN5	PDPR	Pyruvate dehydrogenase phosphatase regulatory subunit, mitochondrial	/	/	x
P14618	PKM	Pyruvate kinase PKM	x	x	x
Q9BXR0	QTRT1	Queuine tRNA-ribosyltransferase	x	x	x
Q08257	CRYZ	Quinone oxidoreductase	x	x	x
P50395	GDI2	Rab GDP dissociation inhibitor beta	x	x	x
Q15042	RAB3GAP1	Rab3 GTPase-activating protein catalytic subunit	x	x	x
Q9H2M9	RAB3GAP2	Rab3 GTPase-activating protein non-catalytic subunit	x	x	x
Q9P2R3	ANKFY1	Rabankyrin-5	x	/	x
Q9H1K0	RBSN	Rabenosyn-5	/	x	/
P46060	RANGAP1	Ran GTPase-activating protein 1	x	x	x
A6NKT7	RGPD3	RanBP2-like and GRIP domain-containing protein 3	x	x	x
P43487	RANBP1	Ran-specific GTPase-activating protein	/	x	x
Q13283	G3BP1	Ras GTPase-activating protein-binding protein 1	x	x	x
Q9UN86	G3BP2	Ras GTPase-activating protein-binding protein 2	x	x	x
P46940	IQGAP1	Ras GTPase-activating-like protein IQGAP1	x	x	x
Q7L523	RRAGA	Ras-related GTP-binding protein A	x	x	/
P61026	RAB10	Ras-related protein Rab-10	x	x	x
P62491	RAB11A	Ras-related protein Rab-11A	x	/	/
P61106	RAB14	Ras-related protein Rab-14	x	x	x
P62820	RAB1A	Ras-related protein Rab-1A	x	x	x
Q9H0U4	RAB1B	Ras-related protein Rab-1B	x	/	x
Q9UL25	RAB21	Ras-related protein Rab-21	x	x	x
Q9ULC3	RAB23	Ras-related protein Rab-23	x	x	x
Q9BZG1	RAB34	Ras-related protein Rab-34	/	/	x
P20339	RAB5A	Ras-related protein Rab-5A	x	/	/
P51148	RAB5C	Ras-related protein Rab-5C	x	x	x
Q9NRW1	RAB6B	Ras-related protein Rab-6B	x	x	x
P51149	RAB7A	Ras-related protein Rab-7a	x	x	x
O14966	RAB29	Ras-related protein Rab-7L1	/	x	/
P61006	RAB8A	Ras-related protein Rab-8A	x	x	x
P62834	RAP1A	Ras-related protein Rap-1A	x	x	x
P62070	RRAS2	Ras-related protein R-Ras2	x	/	x
Q9NQG5	RPRD1B	Regulation of nuclear pre-mRNA domain-containing protein 1B	/	x	x
P18754	RCC1	Regulator of chromosome condensation	/	/	x
Q96TC7	RMDN3	Regulator of microtubule dynamics protein 3	/	x	x
Q92900	UPF1	Regulator of nonsense transcripts 1	x	x	x
Q9HAU5	UPF2	Regulator of nonsense transcripts 2	x	x	x
P35251	RFC1	Replication factor C subunit 1	/	x	/
P35250	RFC2	Replication factor C subunit 2	x	x	x
P40938	RFC3	Replication factor C subunit 3	x	x	x
P15927	RPA2	Replication protein A 32 kDa subunit	x	x	x
P27694	RPA1	Replication protein A 70 kDa DNA-binding subunit	x	x	x
Q9NWS8	RMND1	Required for meiotic nuclear division protein 1 homolog	/	x	x
Q08999	RBL2	Retinoblastoma-like protein 2	x	x	/
Q8TC12	RDH11	Retinol dehydrogenase 11	/	x	x
Q86TG7	PEG10	Retrotransposon-derived protein PEG10	x	x	x
P52565	ARHGDIA	Rho GDP-dissociation inhibitor 1	x	x	x
P52566	ARHGDIB	Rho GDP-dissociation inhibitor 2	/	x	/
Q68EM7	ARHGAP17	Rho GTPase-activating protein 17	x	x	x
Q92888	ARHGEF1	Rho guanine nucleotide exchange factor 1	/	/	x
Q92974	ARHGEF2	Rho guanine nucleotide exchange factor 2	x	x	x
Q13464	ROCK1	Rho-associated protein kinase 1	/	x	x
O75116	ROCK2	Rho-associated protein kinase 2	x	x	x
P78346	RPP30	Ribonuclease P protein subunit p30	x	/	x
Q99575	POP1	Ribonucleases P/MRP protein subunit POP1	/	x	x
P23921	RRM1	Ribonucleoside-diphosphate reductase large subunit	x	x	x
P60891	PRPS1	Ribose-phosphate pyrophosphokinase 1	x	x	x
O76021	RSL1D1	Ribosomal L1 domain-containing protein 1	x	x	x
Q15418	RPS6KA1	Ribosomal protein S6 kinase alpha-1	/	x	x
P51812	RPS6KA3	Ribosomal protein S6 kinase alpha-3	x	x	/
Q14137	BOP1	Ribosome biogenesis protein BOP1	x	x	x
Q8TDN6	BRIX1	Ribosome biogenesis protein BRX1 homolog	x	x	x
Q9Y3A5	SBDS	Ribosome maturation protein SBDS	x	x	x
Q9P2E9	RRBP1	Ribosome-binding protein 1	x	x	x
Q9H920	RNF121	RING finger protein 121	x	x	/
Q9Y2P8	RCL1	RNA 3-terminal phosphate cyclase-like protein	x	x	x
Q8N1G1	REXO1	RNA exonuclease 1 homolog	x	x	x
Q8N7H5	PAF1	RNA polymerase II-associated factor 1 homolog	/	x	/
P38159	RBMX	RNA-binding motif protein, X chromosome	x	x	x
Q96PK6	RBM14	RNA-binding protein 14	x	x	x
Q9NW13	RBM28	RNA-binding protein 28	x	x	x
Q14498	RBM39	RNA-binding protein 39	x	x	x
Q9BWF3	RBM4	RNA-binding protein 4	x	x	x
Q9Y580	RBM7	RNA-binding protein 7	x	x	x
Q9Y5S9	RBM8A	RNA-binding protein 8A	/	x	/
Q01844	EWSR1	RNA-binding protein EWS	x	x	x
P35637	FUS	RNA-binding protein FUS	x	x	x
Q96DH6	MSI2	RNA-binding protein Musashi homolog 2	x	x	x
Q9NRX1	PNO1	RNA-binding protein PNO1	x	x	x
Q9UKM9	RALY	RNA-binding protein Raly	x	x	x
Q93062	RBPMS	RNA-binding protein with multiple splicing	/	/	x
Q5TZA2	CROCC	Rootletin	x	x	x
Q86VV8	RTTN	Rotatin	x	x	x
P22087	FBL	rRNA 2-O-methyltransferase fibrillarin	x	x	/
Q5JTH9	RRP12	RRP12-like protein	/	x	x
Q9Y265	RUVBL1	RuvB-like 1	x	x	x
Q9Y230	RUVBL2	RuvB-like 2	x	x	x
P31153	MAT2A	S-adenosylmethionine synthase isoform type-2	x	x	x
Q9NWH9	SLTM	SAFB-like transcription modulator	x	x	x
P02810	PRH1	Salivary acidic proline-rich phosphoprotein 1/2	x	x	x
P16615	ATP2A2	Sarcoplasmic/endoplasmic reticulum calcium ATPase 2	x	x	x
Q15424	SAFB	Scaffold attachment factor B1	/	/	x
Q14151	SAFB2	Scaffold attachment factor B2	x	x	x
Q6X4U4	SOSTDC1	Sclerostin domain-containing protein 1	/	/	/
Q6P3W7	SCYL2	SCY1-like protein 2	x	/	/
Q8WVM8	SCFD1	Sec1 family domain-containing protein 1	/	/	x
O14828	SCAMP3	Secretory carrier-associated membrane protein 3	x	x	x
P49903	SEPHS1	Selenide, water dikinase 1	/	x	x
Q93073	SECISBP2L	Selenocysteine insertion sequence-binding protein 2-like	/	x	x
P35270	SPR	Sepiapterin reductase	x	x	x
Q15019	2002-09-01	Septin-2	x	x	x
Q9UHD8	2009-09-01	Septin-9	x	x	x
Q13501	SQSTM1	Sequestosome-1	/	x	x
P34897	SHMT2	Serine hydroxymethyltransferase, mitochondrial	x	x	x
Q92743	HTRA1	Serine protease HTRA1	x	x	x
Q9UQ35	SRRM2	Serine/arginine repetitive matrix protein 2	x	x	x
Q07955	SRSF1	Serine/arginine-rich splicing factor 1	x	/	/
Q13247	SRSF6	Serine/arginine-rich splicing factor 6	/	x	x
Q9Y5S2	CDC42BPB	Serine/threonine-protein kinase MRCK beta	x	x	x
P42345	MTOR	Serine/threonine-protein kinase mTOR	x	x	x
Q8TDX7	NEK7	Serine/threonine-protein kinase Nek7	x	x	x
Q13177	PAK2	Serine/threonine-protein kinase PAK 2	/	/	x
O00444	PLK4	Serine/threonine-protein kinase PLK4	x	/	/
Q13523	PRPF4B	Serine/threonine-protein kinase PRP4 homolog	x	x	x
Q86UE8	TLK2	Serine/threonine-protein kinase tousled-like 2	x	/	/
Q9H4A3	WNK1	Serine/threonine-protein kinase WNK1	x	x	x
Q9Y3S1	WNK2	Serine/threonine-protein kinase WNK2	x	x	x
P30153	PPP2R1A	Serine/threonine-protein phosphatase 2A 65 kDa regulatory subunit A alpha isoform	/	x	x
P60510	PPP4C	Serine/threonine-protein phosphatase 4 catalytic subunit	/	/	/
Q8TF05	PPP4R1	Serine/threonine-protein phosphatase 4 regulatory subunit 1	/	/	x
Q96HS1	PGAM5	Serine/threonine-protein phosphatase PGAM5, mitochondrial	x	x	x
P62136	PPP1CA	Serine/threonine-protein phosphatase PP1-alpha catalytic subunit	x	x	x
P62140	PPP1CB	Serine/threonine-protein phosphatase PP1-beta catalytic subunit	x	x	x
P36873	PPP1CC	Serine/threonine-protein phosphatase PP1-gamma catalytic subunit	x	x	x
Q9Y3F4	STRAP	Serine-threonine kinase receptor-associated protein	x	x	x
P02787	TF	Serotransferrin	x	x	/
Q96P63	SERPINB12	Serpin B12	x	x	x
P29508	SERPINB3	Serpin B3	x	x	x
P48594	SERPINB4	Serpin B4	x	x	x
P36952	SERPINB5	Serpin B5	x	x	x
P35237	SERPINB6	Serpin B6	x	x	x
P50454	SERPINH1	Serpin H1	x	x	x
Q9BXP5	SRRT	Serrate RNA effector molecule homolog	x	x	x
CON__P02768-1	ALB	Serum albumin	x	x	x
CON__P02769	ALB	Serum albumin	x	x	x
P10768	ESD	S-formylglutathione hydrolase	x	/	x
Q8NEX9	SDR9C7	Short-chain dehydrogenase/reductase family 9C member 7	x	x	/
Q562F6	SGOL2	Shugoshin-like 2	x	x	x
Q9NR45	NANS	Sialic acid synthase	x	x	x
Q9H9B4	SFXN1	Sideroflexin-1	x	x	x
Q9BWM7	SFXN3	Sideroflexin-3	x	x	x
P67812	SEC11A	Signal peptidase complex catalytic subunit SEC11A	x	x	x
P61009	SPCS3	Signal peptidase complex subunit 3	x	x	x
P37108	SRP14	Signal recognition particle 14 kDa protein	x	x	x
P08240	SRPR	Signal recognition particle receptor subunit alpha	x	/	x
Q9Y5M8	SRPRB	Signal recognition particle receptor subunit beta	x	x	x
Q9UHB9	SRP68	Signal recognition particle subunit SRP68	x	x	x
O76094	SRP72	Signal recognition particle subunit SRP72	x	x	x
P42224	STAT1	Signal transducer and activator of transcription 1-alpha/beta	/	x	x
P40763	STAT3	Signal transducer and activator of transcription 3	x	x	x
Q9H7L9	SUDS3	Sin3 histone deacetylase corepressor complex component SDS3	/	x	/
A7XYQ1	SOBP	Sine oculis-binding protein homolog	x	/	x
Q04837	SSBP1	Single-stranded DNA-binding protein, mitochondrial	x	x	x
Q29RF7	PDS5A	Sister chromatid cohesion protein PDS5 homolog A	x	x	x
Q9NTI5	PDS5B	Sister chromatid cohesion protein PDS5 homolog B	x	x	/
P62306	SNRPF	Small nuclear ribonucleoprotein F	x	x	x
P62316	SNRPD2	Small nuclear ribonucleoprotein Sm D2	x	x	x
P62318	SNRPD3	Small nuclear ribonucleoprotein Sm D3	x	/	/
P63162	SNRPN	Small nuclear ribonucleoprotein-associated protein N	x	x	/
Q9UBC9	SPRR3	Small proline-rich protein 3	x	x	/
O75691	UTP20	Small subunit processome component 20 homolog	/	x	/
P63165	SUMO1	Small ubiquitin-related modifier 1	/	x	/
Q6EEV6	SUMO4	Small ubiquitin-related modifier 4	x	x	x
Q9Y6M7	SLC4A7	Sodium bicarbonate cotransporter 3	/	x	/
P05023	ATP1A1	Sodium/potassium-transporting ATPase subunit alpha-1	x	x	x
P13637	ATP1A3	Sodium/potassium-transporting ATPase subunit alpha-3	/	/	/
P11166	SLC2A1	Solute carrier family 2, facilitated glucose transporter member 1	x	x	x
Q00796	SORD	Sorbitol dehydrogenase	x	x	x
O60749	SNX2	Sorting nexin-2	x	/	x
O60493	SNX3	Sorting nexin-3	x	x	x
Q8N9S9	SNX31	Sorting nexin-31	x	/	/
P02549	SPTA1	Spectrin alpha chain, erythrocytic 1	/	x	x
Q13813	SPTAN1	Spectrin alpha chain, non-erythrocytic 1	/	x	x
P11277	SPTB	Spectrin beta chain, erythrocytic	x	x	x
Q01082	SPTBN1	Spectrin beta chain, non-erythrocytic 1	/	x	x
O15020	SPTBN2	Spectrin beta chain, non-erythrocytic 2	/	/	x
Q8N0X2	SPAG16	Sperm-associated antigen 16 protein	/	/	x
P19623	SRM	Spermidine synthase	x	x	x
P52788	SMS	Spermine synthase	/	x	x
Q8IX90	SKA3	Spindle and kinetochore-associated protein 3	/	/	/
Q15459	SF3A1	Splicing factor 3A subunit 1	x	x	x
Q12874	SF3A3	Splicing factor 3A subunit 3	/	/	x
O75533	SF3B1	Splicing factor 3B subunit 1	x	x	x
Q15393	SF3B3	Splicing factor 3B subunit 3	x	x	x
P0DN76	U2AF1	Splicing factor U2AF 35 kDa subunit	x	x	x
P26368	U2AF2	Splicing factor U2AF 65 kDa subunit	/	/	x
P23246	SFPQ	Splicing factor, proline- and glutamine-rich	x	x	x
Q15020	SART3	Squamous cell carcinoma antigen recognized by T-cells 3	x	x	x
Q14247	CTTN	Src substrate cortactin	x	x	x
Q96SB4	SRPK1	SRSF protein kinase 1	x	x	/
P78362	SRPK2	SRSF protein kinase 2	x	/	x
Q7KZF4	SND1	Staphylococcal nuclease domain-containing protein 1	x	x	x
Q9P2P6	STARD9	StAR-related lipid transfer protein 9	x	/	/
Q9H2G2	SLK	STE20-like serine/threonine-protein kinase	x	x	x
Q12772	SREBF2	Sterol regulatory element-binding protein 2	x	x	/
Q9UJZ1	STOML2	Stomatin-like protein 2, mitochondrial	x	x	x
P38646	HSPA9	Stress-70 protein, mitochondrial	x	x	x
P31948	STIP1	Stress-induced-phosphoprotein 1	/	/	x
Q15772	SPEG	Striated muscle preferentially expressed protein kinase	/	x	/
A6NHR9	SMCHD1	Structural maintenance of chromosomes flexible hinge domain-containing protein 1	x	x	x
Q14683	SMC1A	Structural maintenance of chromosomes protein 1A	x	x	x
O95347	SMC2	Structural maintenance of chromosomes protein 2	x	x	x
Q9UQE7	SMC3	Structural maintenance of chromosomes protein 3	x	x	x
Q9NTJ3	SMC4	Structural maintenance of chromosomes protein 4	x	x	x
P02814	SMR3B	Submaxillary gland androgen-regulated protein 3B	x	x	/
P31040	SDHA	Succinate dehydrogenase [ubiquinone] flavoprotein subunit, mitochondrial	x	x	x
P53597	SUCLG1	Succinyl-CoA ligase [ADP/GDP-forming] subunit alpha, mitochondrial	/	x	/
Q9P2R7	SUCLA2	Succinyl-CoA ligase [ADP-forming] subunit beta, mitochondrial	/	x	/
Q96I99	SUCLG2	Succinyl-CoA ligase [GDP-forming] subunit beta, mitochondrial	x	x	x
P55809	OXCT1	Succinyl-CoA:3-ketoacid coenzyme A transferase 1, mitochondrial	x	x	x
Q9BYC2	OXCT2	Succinyl-CoA:3-ketoacid coenzyme A transferase 2, mitochondrial	/	/	/
Q9UBE0	SAE1	SUMO-activating enzyme subunit 1	x	x	x
Q9UBT2	UBA2	SUMO-activating enzyme subunit 2	x	x	x
O94901	SUN1	SUN domain-containing protein 1	/	/	x
P42285	SKIV2L2	Superkiller viralicidic activity 2-like 2	x	x	x
O95425	SVIL	Supervillin	/	x	/
Q9Y2Z0	SUGT1	Suppressor of G2 allele of SKP1 homolog	x	x	x
Q6UWP8	SBSN	Suprabasin	x	x	x
O15260	SURF4	Surfeit locus protein 4	x	x	x
Q16637	SMN1	Survival motor neuron protein	/	x	x
P78539	SRPX	Sushi repeat-containing protein SRPX	x	x	x
O60264	SMARCA5	SWI/SNF-related matrix-associated actin-dependent regulator of chromatin subfamily A member 5	x	x	x
P61764	STXBP1	Syntaxin-binding protein 1	/	x	x
O00560	SDCBP	Syntenin-1	x	x	x
Q9Y490	TLN1	Talin-1	x	x	x
Q13148	TARDBP	TAR DNA-binding protein 43	/	x	x
Q7Z7G0	ABI3BP	Target of Nesh-SH3	/	/	/
O14981	BTAF1	TATA-binding protein-associated factor 172	/	x	x
Q92804	TAF15	TATA-binding protein-associated factor 2N	x	x	/
Q9ULP9	TBC1D24	TBC1 domain family member 24	/	/	/
P17987	TCP1	T-complex protein 1 subunit alpha	x	x	x
P78371	CCT2	T-complex protein 1 subunit beta	x	x	x
P50991	CCT4	T-complex protein 1 subunit delta	x	x	x
P48643	CCT5	T-complex protein 1 subunit epsilon	x	x	x
Q99832	CCT7	T-complex protein 1 subunit eta	x	x	x
P49368	CCT3	T-complex protein 1 subunit gamma	x	x	x
P50990	CCT8	T-complex protein 1 subunit theta	x	x	x
P40227	CCT6A	T-complex protein 1 subunit zeta	x	x	x
Q96M29	TEKT5	Tektin-5	/	x	/
O43156	TTI1	TELO2-interacting protein 1 homolog	x	/	x
Q9Y4R8	TELO2	Telomere length regulation protein TEL2 homolog	/	x	x
Q9UGI8	TES	Testin	x	/	/
Q9H2G4	TSPYL2	Testis-specific Y-encoded-like protein 2	/	/	x
Q6PGP7	TTC37	Tetratricopeptide repeat protein 37	x	x	x
P52888	THOP1	Thimet oligopeptidase	/	x	x
P10599	TXN	Thioredoxin	/	x	/
Q16881	TXNRD1	Thioredoxin reductase 1, cytoplasmic	x	x	x
P30048	PRDX3	Thioredoxin-dependent peroxide reductase, mitochondrial	x	x	x
O43396	TXNL1	Thioredoxin-like protein 1	x	x	x
Q9H3N1	TMX1	Thioredoxin-related transmembrane protein 1	x	x	/
Q86V81	ALYREF	THO complex subunit 4	x	x	x
Q13769	THOC5	THO complex subunit 5 homolog	/	x	x
P26639	TARS	Threonine--tRNA ligase, cytoplasmic	x	x	x
CON__Q28194	THBS1	Thrombospondin-1	x	x	x
Q9BV44	THUMPD3	THUMP domain-containing protein 3	/	x	/
P23919	DTYMK	Thymidylate kinase	x	x	x
P04818	TYMS	Thymidylate synthase	x	x	x
P62328	TMSB4X	Thymosin beta-4	x	/	/
P01266	TG	Thyroglobulin	/	/	/
Q6NT04	TIGD7	Tigger transposable element-derived protein 7	x	x	/
Q07157	TJP1	Tight junction protein ZO-1	x	x	x
Q9UDY2	TJP2	Tight junction protein ZO-2	x	x	x
Q5JTD0	TJAP1	Tight junction-associated protein 1	/	x	x
Q9NR97	TLR8	Toll-like receptor 8	x	/	/
O14656	TOR1A	Torsin-1A	/	/	x
Q96S44	TP53RK	TP53-regulating kinase	/	x	/
P37837	TALDO1	Transaldolase	x	x	x
P23193	TCEA1	Transcription elongation factor A protein 1	/	x	x
Q15370	TCEB2	Transcription elongation factor B polypeptide 2	x	x	/
O00267	SUPT5H	Transcription elongation factor SPT5	x	x	x
O14776	TCERG1	Transcription elongation regulator 1	x	x	x
Q04206	RELA	Transcription factor p65	x	x	x
Q00403	GTF2B	Transcription initiation factor IIB	/	x	x
Q5H9L4	TAF7L	Transcription initiation factor TFIID subunit 7-like	x	/	/
Q13263	TRIM28	Transcription intermediary factor 1-beta	x	x	x
Q8WXI9	GATAD2B	Transcriptional repressor p66-beta	x	x	x
Q12788	TBL3	Transducin beta-like protein 3	/	/	x
Q04726	TLE3	Transducin-like enhancer protein 3	x	x	x
P02786	TFRC	Transferrin receptor protein 1	x	x	x
P61586	RHOA	Transforming protein RhoA	x	x	x
P37802	TAGLN2	Transgelin-2	x	x	x
P55072	VCP	Transitional endoplasmic reticulum ATPase	x	x	x
P29401	TKT	Transketolase	x	x	x
Q14232	EIF2B1	Translation initiation factor eIF-2B subunit alpha	x	x	x
P49770	EIF2B2	Translation initiation factor eIF-2B subunit beta	x	x	/
Q13144	EIF2B5	Translation initiation factor eIF-2B subunit epsilon	x	x	x
Q92616	GCN1L1	Translational activator GCN1	x	x	x
Q9BSH4	TACO1	Translational activator of cytochrome c oxidase 1	/	x	/
Q9UGP8	SEC63	Translocation protein SEC63 homolog	x	/	x
P51571	SSR4	Translocon-associated protein subunit delta	x	x	x
Q9UNL2	SSR3	Translocon-associated protein subunit gamma	/	x	/
P30408	TM4SF1	Transmembrane 4 L6 family member 1	x	/	/
Q9UM00	TMCO1	Transmembrane and coiled-coil domain-containing protein 1	x	x	x
P49755	TMED10	Transmembrane emp24 domain-containing protein 10	x	x	x
Q8N614	TMEM156	Transmembrane protein 156	/	x	/
Q53S58	TMEM177	Transmembrane protein 177	/	/	x
Q8WUH6	TMEM263	Transmembrane protein 263	x	x	x
P57088	TMEM33	Transmembrane protein 33	x	x	x
Q92973	TNPO1	Transportin-1	x	x	x
Q9Y5L0	TNPO3	Transportin-3	x	x	x
P53007	SLC25A1	Tricarboxylate transport protein, mitochondrial	x	/	x
P40939	HADHA	Trifunctional enzyme subunit alpha, mitochondrial	x	x	x
P22102	GART	Trifunctional purine biosynthetic protein adenosine-3	x	x	x
P60174	TPI1	Triosephosphate isomerase	x	x	x
O95361	TRIM16	Tripartite motif-containing protein 16	/	x	x
Q14134	TRIM29	Tripartite motif-containing protein 29	x	x	/
P29144	TPP2	Tripeptidyl-peptidase 2	x	x	x
O75962	TRIO	Triple functional domain protein	/	x	x
Q9UJA5	TRMT6	tRNA (adenine(58)-N(1))-methyltransferase non-catalytic subunit TRM6	x	x	x
Q08J23	NSUN2	tRNA (cytosine(34)-C(5))-methyltransferase	x	x	x
Q9NXH9	TRMT1	tRNA (guanine(26)-N(2))-dimethyltransferase	x	x	x
Q9Y606	PUS1	tRNA pseudouridine synthase A, mitochondrial	/	x	/
P09493	TPM1	Tropomyosin alpha-1 chain	x	/	/
P06753	TPM3	Tropomyosin alpha-3 chain	x	x	x
P67936	TPM4	Tropomyosin alpha-4 chain	x	x	/
P07951	TPM2	Tropomyosin beta chain	x	x	x
P45378	TNNT3	Troponin T, fast skeletal muscle	x	/	/
CON__P00761	Trypsin	Trypsin	x	x	x
Q9Y3Q8	TSC22D4	TSC22 domain family protein 4	x	x	x
Q9BQE3	TUBA1C	Tubulin alpha-1C chain	x	x	x
P68366	TUBA4A	Tubulin alpha-4A chain	x	x	x
P07437	TUBB	Tubulin beta chain	x	x	x
Q9BVA1	TUBB2B	Tubulin beta-2B chain	/	/	x
P68371	TUBB4B	Tubulin beta-4B chain	x	x	x
Q9BUF5	TUBB6	Tubulin beta-6 chain	/	x	/
Q99426	TBCB	Tubulin-folding cofactor B	x	x	/
Q9BTW9	TBCD	Tubulin-specific chaperone D	/	x	x
Q14166	TTLL12	Tubulin--tyrosine ligase-like protein 12	x	x	x
Q8NAT2	TDRD5	Tudor domain-containing protein 5	/	/	/
O60522	TDRD6	Tudor domain-containing protein 6	x	/	/
Q8N726	CDKN2A	Tumor suppressor ARF	x	x	x
Q12792	TWF1	Twinfilin-1	x	x	x
Q6IBS0	TWF2	Twinfilin-2	/	/	x
Q9UIG0	BAZ1B	Tyrosine-protein kinase BAZ1B	x	x	x
P30530	AXL	Tyrosine-protein kinase receptor UFO	/	/	x
Q9H3S7	PTPN23	Tyrosine-protein phosphatase non-receptor type 23	/	x	x
P54577	YARS	Tyrosine--tRNA ligase, cytoplasmic	x	x	x
O43395	PRPF3	U4/U6 small nuclear ribonucleoprotein Prp3	/	x	x
O43172	PRPF4	U4/U6 small nuclear ribonucleoprotein Prp4	x	/	x
Q53GS9	USP39	U4/U6.U5 tri-snRNP-associated protein 2	/	/	x
O75643	SNRNP200	U5 small nuclear ribonucleoprotein 200 kDa helicase	x	x	x
Q9UHD9	UBQLN2	Ubiquilin-2	x	x	x
Q14694	USP10	Ubiquitin carboxyl-terminal hydrolase 10	x	x	x
P54578	USP14	Ubiquitin carboxyl-terminal hydrolase 14	x	/	x
Q9Y4E8	USP15	Ubiquitin carboxyl-terminal hydrolase 15	/	x	x
P45974	USP5	Ubiquitin carboxyl-terminal hydrolase 5	x	x	x
Q93009	USP7	Ubiquitin carboxyl-terminal hydrolase 7	/	x	x
P40818	USP8	Ubiquitin carboxyl-terminal hydrolase 8	/	/	x
P15374	UCHL3	Ubiquitin carboxyl-terminal hydrolase isozyme L3	x	x	/
Q9Y5K5	UCHL5	Ubiquitin carboxyl-terminal hydrolase isozyme L5	x	x	x
Q92890	UFD1L	Ubiquitin fusion degradation protein 1 homolog	x	x	x
Q96FW1	OTUB1	Ubiquitin thioesterase OTUB1	x	x	x
P62987	UBA52	Ubiquitin-60S ribosomal protein L40	x	x	x
Q5T6F2	UBAP2	Ubiquitin-associated protein 2	x	x	x
Q14157	UBAP2L	Ubiquitin-associated protein 2-like	x	x	x
P61077	UBE2D3	Ubiquitin-conjugating enzyme E2 D3	/	x	/
Q15819	UBE2V2	Ubiquitin-conjugating enzyme E2 variant 2	x	x	x
P22314	UBA1	Ubiquitin-like modifier-activating enzyme 1	x	x	x
A0AVT1	UBA6	Ubiquitin-like modifier-activating enzyme 6	/	/	x
P11441	UBL4A	Ubiquitin-like protein 4A	/	x	x
Q04323	UBXN1	UBX domain-containing protein 1	x	x	x
Q14376	GALE	UDP-glucose 4-epimerase	/	x	/
O60701	UGDH	UDP-glucose 6-dehydrogenase	x	x	x
Q9NYU2	UGGT1	UDP-glucose:glycoprotein glucosyltransferase 1	x	x	x
O15294	OGT	UDP-N-acetylglucosamine--peptide N-acetylglucosaminyltransferase 110 kDa subunit	x	x	x
P30085	CMPK1	UMP-CMP kinase	/	x	x
Q8NA57	C12orf50	Uncharacterized protein C12orf50	/	/	x
O00159	MYO1C	Unconventional myosin-Ic	x	x	x
Q12965	MYO1E	Unconventional myosin-Ie	x	x	x
Q9Y4I1	MYO5A	Unconventional myosin-Va	/	/	x
Q92614	MYO18A	Unconventional myosin-XVIIIa	x	/	/
Q14146	URB2	Unhealthy ribosome biogenesis protein 2 homolog	/	x	/
Q9HB07	C12orf10	UPF0160 protein MYG1, mitochondrial	x	/	x
Q5T6V5	C9orf64	UPF0553 protein C9orf64	x	/	/
Q9BZX2	UCK2	Uridine-cytidine kinase 2	/	x	x
O75436	VPS26A	Vacuolar protein sorting-associated protein 26A	x	x	x
Q9UBQ0	VPS29	Vacuolar protein sorting-associated protein 29	x	x	/
Q96QK1	VPS35	Vacuolar protein sorting-associated protein 35	x	x	x
Q8N1B4	VPS52	Vacuolar protein sorting-associated protein 52 homolog	/	x	/
Q5VIR6	VPS53	Vacuolar protein sorting-associated protein 53 homolog	/	x	x
Q9NP79	VTA1	Vacuolar protein sorting-associated protein VTA1 homolog	x	x	x
Q96GC9	VMP1	Vacuole membrane protein 1	/	x	x
P26640	VARS	Valine--tRNA ligase	x	x	x
Q68DQ2	CRYBG3	Very large A-kinase anchor protein	x	x	/
P49748	ACADVL	Very long-chain specific acyl-CoA dehydrogenase, mitochondrial	/	x	x
Q9P035	HACD3	Very-long-chain (3R)-3-hydroxyacyl-CoA dehydratase 3	/	x	/
Q9NZ01	TECR	Very-long-chain enoyl-CoA reductase	x	/	x
P46459	NSF	Vesicle-fusing ATPase	x	x	x
O75396	SEC22B	Vesicle-trafficking protein SEC22b	x	x	x
Q00341	HDLBP	Vigilin	x	x	x
P08670	VIM	Vimentin	x	x	x
P18206	VCL	Vinculin	x	x	x
CON__Q3ZBS7	VTN	Vitronectin	/	x	x
P21796	VDAC1	Voltage-dependent anion-selective channel protein 1	x	x	x
P45880	VDAC2	Voltage-dependent anion-selective channel protein 2	x	x	x
Q9Y277	VDAC3	Voltage-dependent anion-selective channel protein 3	x	x	x
A6NCI4	VWA3A	von Willebrand factor A domain-containing protein 3A	/	/	/
P38606	ATP6V1A	V-type proton ATPase catalytic subunit A	x	x	x
P21283	ATP6V1C1	V-type proton ATPase subunit C 1	/	x	x
P61421	ATP6V0D1	V-type proton ATPase subunit d 1	x	/	/
Q9UI12	ATP6V1H	V-type proton ATPase subunit H	/	/	x
Q8IZQ1	WDFY3	WD repeat and FYVE domain-containing protein 3	x	/	/
O75083	WDR1	WD repeat-containing protein 1	x	x	x
Q8NI36	WDR36	WD repeat-containing protein 36	/	x	x
Q15061	WDR43	WD repeat-containing protein 43	/	/	x
P61964	WDR5	WD repeat-containing protein 5	/	x	/
Q9GZS3	WDR61	WD repeat-containing protein 61	x	x	x
Q9NW82	WDR70	WD repeat-containing protein 70	/	x	x
Q6UXN9	WDR82	WD repeat-containing protein 82	x	x	/
Q9GZV5	WWTR1	WW domain-containing transcription regulator protein 1	x	x	x
Q9NQW7	XPNPEP1	Xaa-Pro aminopeptidase 1	x	x	x
P13010	XRCC5	X-ray repair cross-complementing protein 5	x	x	x
P12956	XRCC6	X-ray repair cross-complementing protein 6	x	x	x
Q9BYJ9	YTHDF1	YTH domain-containing family protein 1	/	/	x
Q9Y5A9	YTHDF2	YTH domain-containing family protein 2	x	x	x
O95365	ZBTB7A	Zinc finger and BTB domain-containing protein 7A	/	/	/
Q96C00	ZBTB9	Zinc finger and BTB domain-containing protein 9	x	x	x
O75152	ZC3H11A	Zinc finger CCCH domain-containing protein 11A	x	x	x
Q8WU90	ZC3H15	Zinc finger CCCH domain-containing protein 15	/	/	x
Q7Z2W4	ZC3HAV1	Zinc finger CCCH-type antiviral protein 1	x	x	x
Q8N5A5	ZGPAT	Zinc finger CCCH-type with G patch domain-containing protein	/	/	x
Q6NZY4	ZCCHC8	Zinc finger CCHC domain-containing protein 8	x	x	x
P17014	ZNF12	Zinc finger protein 12	/	/	/
P52746	ZNF142	Zinc finger protein 142	/	/	/
Q9HCG1	ZNF160	Zinc finger protein 160	/	/	/
Q6ZN57	ZFP2	Zinc finger protein 2 homolog	x	x	x
Q9HBT7	ZNF287	Zinc finger protein 287	/	/	/
Q96KM6	ZNF512B	Zinc finger protein 512B	x	/	/
Q6ZMY9	ZNF517	Zinc finger protein 517	/	/	x
Q15072	ZNF146	Zinc finger protein OZF	/	x	/
Q96KR1	ZFR	Zinc finger RNA-binding protein	x	/	x
Q9BQ52	ELAC2	Zinc phosphodiesterase ELAC protein 2	x	x	x
P25311	AZGP1	Zinc-alpha-2-glycoprotein	x	x	x
Q96DA0	ZG16B	Zymogen granule protein 16 homolog B	x	x	/
Q15942	ZYX	Zyxin	x	x	x
